# Supplementary material for: Coevolution of female and male genital components to avoid genital size mismatches in sexually dimorphic spiders
Source: BMC Evol Biol. 2016 Aug 17;16:161. doi: 10.1186/s12862-016-0734-9 (PMC4989301; doi:10.1186/s12862-016-0734-9)
Supplement: Additional file 2: Table S1. — Phylogenetic correlation results from PDAP for all pairs of parameters. Abbreviations: FTPL: Female Tibia-Patella Length. FCL: Female Carapace Length.sq_RA: square-root Reproductive Area. sq_EA: square-root Epigynal Area. DBO: distance between copulatory openings. open_W: copulatory opening Width. duct_L: reproductive duct Length. cube_SV: cube-root Spermatheca Volume. MBL: Male Body Length. MTPL: Male Tibia-Patella Length. MCW: Male Carapace Width. MCL: Male Carapace Length. ECL: Embolic Conductor Length. cube_BV: cube-root pedipal Bulb Volume. cube_PV: cube-root pedipalp Volume. EW: Embolus Width. cube_EV: cube-root embolus Volume. SSD_BL: FBL/MBL. SSD_TPL: FTPL/MTPL. SSD_CW: FCW/MCW. SSD_CL: FCL/MCL. SGD_SB: Spermatheca volume/Pedipalp Bulb volume. SGD_SP: Spermatheca volume/Pedipalp volume. SGD_EB: Epigynal area/Pedipalp Bulb volume. SGD_EP: Epigynal area/Pedipalp volume. SGD_RB: Reproductive Area/Pedipalp Bulb volume. SGD_RP: Reproductive Area/Pedipalp volume. (XLSX 32 kb) [file 12862_2016_734_MOESM2_ESM.xlsx]

## Sheet: Table S1
Y contrasts vs. X contrasts (positivized)	Slope	t value	R Squared	P value	d.f.
FCL vs. FTPL	0.501	6.1967	0.7617	< 0.001	12
sq_RA vs. FTPL	0.118	1.3316	0.1287	0.2077	12
sq_EA vs. FTPL	0.0184	1.1	0.0916	0.2927	12
DBO vs. FTPL	0.0164	1.0746	0.0877	0.304	12
open_W vs. FTPL	-0.0003	-0.334	0.0092	0.744	12
duct_W vs. FTPL	0.0018	0.4939	0.0199	0.63	12
duct_L vs. FTPL	0.0153	2.1391	0.276	0.054	12
cube_SV vs. FTPL	0.0184	1.8835	0.2281	0.085	12
MBL vs. FTPL	0.0693	1.0951	0.0908	0.295	12
MTPL vs. FTPL	0.093	1.1038	0.0921	0.291	12
MCW vs. FTPL	0.014258	0.7515	0.0449	0.467	12
ECL vs. FTPL	0.0372	1.8178	0.2159	0.094	12
cube_BV vs. FTPL	0.0108	1.9111	0.2333	0.08	12
cube_PV vs. FTPL	0.0109	1.9304	0.2369	0.076	12
EW vs. FTPL	0.001	1.5802	0.1722	0.14	12
cube_EV vs. FTPL	0.0034	2.1996	0.2873	0.0481	12
SSD_BL vs. FTPL	0.3953	3.1762	0.4567	0.008	12
SSD_TPL vs. FTPL	0.2391	2.6471	0.3686	0.021	12
SSD_CW vs. FTPL	0.2051	2.6062	0.3614	0.023	12
SSD_CL vs. FTPL	0.2425	2.3638	0.3177	0.036	12
SGD_SB vs. FTPL	0.0196	1.1988	0.1069	0.253	12
SGD_SP vs. FTPL	0.0194	1.1935	0.1061	0.258	12
SGD_EB vs. FTPL	0.0018	0.0433	< 0.001	0.966	12
SGD_EP vs. FTPL	0.0017	0.0412	< 0.001	0.968	12
SGD_RB vs. FTPL	0.023	0.3223	0.0085	0.753	12
SGD_RP vs. FTPL	0.0227	0.3217	0.0085	0.753	12
sq_RA vs. FCL	0.1045	1.8047	0.2134	0.096	12
sq_EA vs. FCL	0.0531	1.8347	0.219	0.091	12
DBO vs. FCL	0.0347	1.2407	0.1136	0.238	12
open_W vs. FCL	0	-0.3983	0.013	0.697	12
duct_W vs. FCL	-0.0038	-0.5435	0.024	0.597	12
duct_L vs. FCL	0.0167	1.1325	0.0965	0.279	12
cube_SV vs. FCL	0.02467	1.276	0.1194	0.226	12
MBL vs. FCL	0.0443	0.349	0.0083	0.756	12
MTPL vs. FCL	0.031	0.1485	0.0018	0.884	12
MCW vs. FCL	0.0098	0.2723	0.006	0.79	12
ECL vs. FCL	0.0446	1.0775	0.0882	0.302	12
cube_BV vs. FCL	0.0141	1.2567	0.1163	0.233	12
cube_PV vs. FCL	0.0143	1.273	0.1189	0.227	12
EW vs. FCL	0.0024	2.1774	0.2832	0.05	12
cube_EV vs. FCL	0.0061	2.06666	0.2624	0.061	12
SSD_BL vs. FCL	0.933	4.9724	0.6732	< 0.001	12
SSD_TPL vs. FCL	0.5883	3.8197	0.5487	0.002	12
SSD_CW vs. FCL	0.5088	4.0213	0.574	0.002	12
SSD_CL vs. FCL	0.6461	3.9557	0.5659	0.002	12
SGD_SB vs. FCL	0.0314	1.0145	0.079	0.33	12
SGD_SP vs. FCL	0.031	1.0075	0.0779	0.334	12
SGD_EB vs. FCL	0.0745	0.9597	0.0712	0.356	12
SGD_EP vs. FCL	0.0737	0.9598	0.0712	0.356	12
SGD_RB vs. FCL	0.156	1.0871	0.0896	0.298	12
SGD_RP vs. FCL	0.1541	1.0895	0.09	0.297	12
sq_EA vs. sq_RA	0.4934	8.7478	0.86444	< 0.001	12
DBO vs. sq_RA	0.4156	5.2687	0.6981	< 0.001	12
open_W vs. sq_RA	0.0107	1.3398	0.1301	0.205	12
duct_W vs. sq_RA	0.0032	0.0988	< 0.001	0.923	12
duct_L vs. sq_RA	0.0715	0.9856	0.0748	0.343	12
cube_SV vs. sq_RA	0.2548	3.8954	0.5884	0.002	12
MBL vs. sq_RA	3.8395	1.3816	0.1372	0.192	12
MTPL vs. sq_RA	10.4226	0.6809	0.0371	0.509	12
MCW vs. sq_RA	0.1768	0.7755	0.0477	0.453	12
ECL vs. sq_RA	0.3985	1.4266	0.145	0.179	12
cube_BV vs. sq_RA	0.0847	1.7338	0.2003	0.109	12
cube_PV vs. sq_RA	0.0892	1.7765	0.2082	0.101	12
EW vs. sq_RA	0.01818	5.5336	0.7184	< 0.001	12
cube_EV vs. sq_RA	0.0406	3.841	0.5514	0.002	12
SSD_BL vs. sq_RA	29.4414	0.488	0.0194	0.634	12
SSD_TPL vs. sq_RA	115.135	0.082	< 0.001	0.935	12
SSD_CW vs. sq_RA	14.1474	0.5837	0.0276	0.57	12
SSD_CL vs. sq_RA	30.1447	0.3449	0.0098	0.736	12
SGD_SB vs. sq_RA	0.4086	3.5616	0.5138	0.004	12
SGD_SP vs. sq_RA	0.4043	3.5223	0.5083	0.004	12
SGD_EB vs. sq_RA	1.3067	3.192	0.4592	0.008	12
SGD_EP vs. sq_RA	1.2883	3.1878	0.4585	0.008	12
SGD_RB vs. sq_RA	2.1883	5.8007	0.7371	< 0.001	12
SGD_RP vs. sq_RA	2.1643	5.8031	0.7372	< 0.001	12
DBO vs. sq_EA	0.8922	5.0641	0.6812	< 0.001	12
open_W vs. sq_EA	0.0238	1.5603	0.1686	0.145	12
duct_W vs. sq_EA	-0.0048	-0.0727	< 0.001	0.943	12
duct_L vs. sq_EA	0.1437	0.8421	0.055	0.416	12
cube_SV vs. sq_EA	0.5314	3.4164	0.493	0.005	12
MBL vs. sq_EA	17.0507	0.694	0.0385	0.501	12
MTPL vs. sq_EA	56.6735	0.2733	0.006	0.789	12
MCW vs. sq_EA	6.878	0.0986	< 0.001	0.92	12
ECL vs. sq_EA	2.2713	1.0888	0.0899	0.297	12
cube_BV vs. sq_EA	0.1311	1.1458	0.0986	0.274	12
cube_PV vs. sq_EA	0.1351	1.1812	0.1041	0.26	12
EW vs. sq_EA	0.0338	4.8383	0.6611	< 0.001	12
cube_EV vs. sq_EA	0.0719	3.1647	0.4549	0.008	12
SSD_BL vs. sq_EA	31.6199	0.9421	0.0688	0.364	12
SSD_TPL vs. sq_EA	39.9983	0.5075	0.021	0.621	12
SSD_CW vs. sq_EA	16.576	1.1162	0.094	0.286	12
SSD_CL vs. sq_EA	25.9212	0.8582	0.0578	0.408	12
SGD_SB vs. sq_EA	0.981	4.1698	0.5916	0.001	12
SGD_SP vs. sq_EA	0.9741	4.1237	0.5862	0.001	12
SGD_EB vs. sq_EA	2.6407	5.3577	0.7052	< 0.001	12
SGD_EP vs. sq_EA	2.612	5.355	0.7052	< 0.001	12
SGD_RB vs. sq_EA	4.2819	6.7432	0.7912	< 0.001	12
SGD_RP vs. sq_EA	4.2375	6.75	0.7915	< 0.001	12
open_W vs. DBO	0.0362	2.3985	0.324	0.034	12
duct_W vs. DBO	0.0313	0.4258	0.1488	0.678	12
duct_L vs. DBO	0.0544	0.26	0.0056	0.799	12
cube_SV vs. DBO	0.603	3.4399	0.4965	0.005	12
MBL vs. DBO	8.2167	1.7922	0.2111	0.098	12
MTPL vs. DBO	19.9825	0.8857	0.0613	0.393	12
MCW vs. DBO	2.1666	0.7963	0.05	0.441	12
ECL vs. DBO	1.8465	2.4185	0.3277	0.032	12
cube_BV vs. DBO	0.2561	2.3908	0.3226	0.034	12
cube_PV vs. DBO	0.2602	2.4429	0.3321	0.031	12
EW vs. DBO	0.0356	4.2948	0.6058	0.001	12
cube_EV vs. DBO	0.092	4.407	0.6181	< 0.001	12
SSD_BL vs. DBO	143.433	0.22099	0.004	0.829	12
SSD_TPL vs. DBO	-61.646	-0.36159	0.0107	0.724	12
SSD_CW vs. DBO	100.075	0.1942	0.0031	0.849	12
SSD_CL vs. DBO	-307.034	-0.0775	< 0.001	0.939	12
SGD_SB vs. DBO	1.1401	2.64	0.3674	0.021	12
SGD_SP vs. DBO	1.1305	2.615	0.3631	0.023	12
SGD_EB vs. DBO	4.3853	2.1173	0.2719	0.056	12
SGD_EP vs. DBO	4.3356	2.1148	0.2715	0.056	12
SGD_RB vs. DBO	6.3827	2.9109	0.41388	0.013	12
SGD_RP vs. DBO	6.3164	2.91	0.4167	0.013	12
duct_W vs. open_W	12.6988	1.0096	0.0782	0.333	12
duct_L vs. open_W	-32.6026	-0.8934	0.0623	0.389	12
cube_SV vs. open_W	61.082	0.6231	0.0313	0.545	12
MBL vs. open_W	275.555	0.8038	0.051	0.437	12
MTPL vs. open_W	542.159	0.5201	0.022	0.612	12
MCW vs. open_W	-770.934	-0.085	< 0.001	0.934	12
ECL vs. open_W	52.641	1.6439	0.1838	0.126	12
cube_BV vs. open_W	282.15	0.07586	< 0.001	0.941	12
cube_PV vs. open_W	185.141	0.1159	0.001	0.91	12
EW vs. open_W	0.5693	2.4025	0.3247	0.033	12
cube_EV vs. open_W	2.617	2.4205	0.328	0.032	12
SSD_BL vs. open_W	-2001.47	-0.2515	0.0052	0.806	12
SSD_TPL vs. open_W	-571.518	-0.6331	0.0323	0.539	12
SSD_CW vs. open_W	-578.16	-0.5494	0.0245	0.593	12
SSD_CL vs. open_W	-862.412	-0.4453	0.0162	0.664	12
SGD_SB vs. open_W	62.2514	0.9792	0.07399	0.347	12
SGD_SP vs. open_W	63.2221	0.9572	0.0709	0.357	12
SGD_EB vs. open_W	96.2791	1.588	0.1736	0.138	12
SGD_EP vs. open_W	95.8878	1.5768	0.1716	0.141	12
SGD_RB vs. open_W	155.799	1.6356	0.1823	0.128	12
SGD_RP vs. open_W	155.164	1.6239	0.1801	0.13	12
duct_L vs. duct_W	5.1089	1.291	0.1219	0.221	12
cube_SV vs. duct_W	9.5322	0.9631	0.0717	0.354	12
MBL vs. duct_W	22.0473	3.5808	0.5527	0.002	12
MTPL vs. duct_W	23.1021	8.0227	0.8428	< 0.001	12
MCW vs. duct_W	9.0828	2.1922	0.2859	0.049	12
ECL vs. duct_W	16.265	1.325	0.1276	0.21	12
cube_BV vs. duct_W	5.8529	0.6646	0.0355	0.519	12
cube_PV vs. duct_W	5.7618	0.6802	0.037	0.509	12
EW vs. duct_W	0.05	0.3618	0.0107	0.723	12
cube_EV vs. duct_W	0.1683	0.9956	0.0763	0.339	12
SSD_BL vs. duct_W	-119.747	-1.165	0.01016	0.367	12
SSD_TPL vs. duct_W	-62.882	-1.6507	0.185	0.125	12
SSD_CW vs. duct_W	-72.747	-1.2012	0.1073	0.253	12
SSD_CL vs. duct_W	-76.381	-1.4189	0.1436	0.181	12
SGD_SB vs. duct_W	22.1827	0.6781	0.0369	0.511	12
SGD_SP vs. duct_W	22.1453	0.675	0.0365	0.512	12
SGD_EB vs. duct_W	-72.0657	-0.5094	0.0211	0.62	12
SGD_EP vs. duct_W	-70.4538	-0.516	0.0217	0.615	12
SGD_RB vs. duct_W	-175.125	-0.3474	0.0099	0.734	12
SGD_RP vs. duct_W	-169.921	-0.3545	0.0103	0.729	12
cube_SV vs. duct_L	1.561	2.6837	0.375	0.02	12
MBL vs. duct_L	21.5884	1.2699	0.1184	0.228	12
MTPL vs. duct_L	21.453	1.7495	0.203	0.106	12
MCW vs. duct_L	4.8991	1.4968	0.1573	0.16	12
ECL vs. duct_L	10.4502	0.8156	0.0525	0.431	12
cube_BV vs. duct_L	0.5496	1.6115	0.1779	0.133	12
cube_PV vs. duct_L	0.5535	1.6169	0.1788	0.132	12
EW vs. duct_L	0.0205	0.8348	0.0548	0.42	12
cube_EV vs. duct_L	0.0746	1.1806	0.104	0.26	12
SSD_BL vs. duct_L	650.41	0.0932	< 0.001	0.927	12
SSD_TPL vs. duct_L	1146.32	0.03737	< 0.001	0.971	12
SSD_CW vs. duct_L	255.753	0.1475	0.0018	0.885	12
SSD_CL vs. duct_L	-316.716	-0.145	0.0018	0.887	12
SGD_SB vs. duct_L	3.7236	1.7696	0.2069	0.102	12
SGD_SP vs. duct_L	3.6847	1.7765	0.2082	0.101	12
SGD_EB vs. duct_L	-95.7304	-0.1687	0.0023	0.869	12
SGD_EP vs. duct_L	-94.1077	-0.1698	0.0023	0.868	12
SGD_RB vs. duct_L	466.039	0.0589	< 0.001	0.954	12
SGD_RP vs. duct_L	468.957	0.058	< 0.001	0.955	12
MBL vs. cube_SV	12.114	1.7963	0.2119	0.1	12
MTPL vs. cube_SV	19.6185	1.3815	0.1372	0.192	12
MCW vs. cube_SV	4.5866	0.9581	0.071	0.357	12
ECL vs. cube_SV	4.076	1.5813	0.1724	0.14	12
cube_BV vs. cube_SV	0.4694	3.2694	0.4711	0.007	12
cube_PV vs. cube_SV	0.4727	3.3033	0.4762	0.006	12
EW vs. cube_SV	0.0389	2.5383	0.3493	0.026	12
cube_EV vs. cube_SV	0.1032	2.6336	0.3662	0.022	12
SSD_BL vs. cube_SV	422.273	0.1084	< 0.001	0.915	12
SSD_TPL vs. cube_SV	-137.936	-0.2345	0.0045	0.818	12
SSD_CW vs. cube_SV	92.6576	0.3073	0.0078	0.764	12
SSD_CL vs. cube_SV	-148.078	-0.2341	0.0045	0.819	12
SGD_SB vs. cube_SV	1.6547	6.1746	0.7606	< 0.001	12
SGD_SP vs. cube_SV	1.6437	6.2004	0.7621	< 0.001	12
SGD_EB vs. cube_SV	10.2468	1.2356	0.1128	0.24	12
SGD_EP vs. cube_SV	10.1041	1.2395	0.1135	0.239	12
SGD_RB vs. cube_SV	12.4382	1.8979	0.2308	0.082	12
SGD_RP vs. cube_SV	12.281	1.9037	0.2319	0.081	12
MTPL vs. MBL	1.3275	7.2711	0.815	< 0.001	12
MCW vs. MBL	0.2662	5.6865	0.7293	< 0.001	12
ECL vs. MBL	0.2775	3.5911	0.518	0.003	12
cube_BV vs. MBL	0.0675	3.0482	0.4364	0.01	12
cube_PV vs. MBL	0.0682	3.0843	0.4422	0.009	12
EW vs. MBL	0.0037	1.182	0.1044	0.259	12
cube_EV vs. MBL	0.0178	2.643	0.3679	0.021	12
SSD_BL vs. MBL	-5.1734	-1.4267	0.145	0.179	12
SSD_TPL vs. MBL	-2.5312	-1.9385	0.2384	0.076	12
SSD_CW vs. MBL	-2.2676	-1.6006	0.1759	0.135	12
SSD_CL vs. MBL	-2.9742	-1.7669	0.2064	0.102	12
SGD_SB vs. MBL	0.0467	0.5583	0.0253	0.586	12
SGD_SP vs. MBL	0.0458	0.5512	0.0246	0.591	12
SGD_EB vs. MBL	-0.1934	-0.6427	0.0332	0.532	12
SGD_EP vs. MBL	-0.1909	-0.6493	0.0339	0.528	12
SGD_RB vs. MBL	8.4539	0.0546	< 0.001	0.957	12
SGD_RP vs. MBL	7.8933	0.0497	< 0.001	0.961	12
MCW vs. MTPL	0.1916	4.5808	0.6361	< 0.001	12
ECL vs. MTPL	0.1463	1.9507	0.2407	0.075	12
cube_BV vs. MTPL	0.0368	1.8262	0.2171	0.093	12
cube_PV vs. MTPL	0.0372	1.8443	0.2208	0.09	12
EW vs. MTPL	0.0017	0.6948	0.0386	0.5	12
cube_EV vs. MTPL	0.0095	1.5977	0.1754	0.136	12
SSD_BL vs. MTPL	-4.2512	-1.1293	0.096	0.281	12
SSD_TPL vs. MTPL	-1.7105	-1.6869	0.1916	0.117	12
SSD_CW vs. MTPL	-1.3825	-1.33	0.1285	0.208	12
SSD_CL vs. MTPL	-2.0627	-1.5196	0.1613	0.155	12
SGD_SB vs. MTPL	0.0314	0.4988	0.0203	0.627	12
SGD_SP vs. MTPL	0.031	0.4956	0.02	0.629	12
SGD_EB vs. MTPL	-0.1373	-0.7478	0.0445	0.469	12
SGD_EP vs. MTPL	-0.1363	-0.7546	0.045	0.465	12
SGD_RB vs. MTPL	-0.2261	-0.3181	0.008	0.756	12
SGD_RP vs. MTPL	-0.2194	-0.3241	0.008	0.751	12
ECL vs. MCW	1.4218	1.952	0.241	0.074	12
cube_BV vs. MCW	0.24	3.1928	0.4593	0.007	12
cube_PV vs. MCW	0.241	3.199	0.46	0.007	12
EW vs. MCW	0.0068	0.6415	0.0331	0.533	12
cube_EV vs. MCW	0.0407	1.6027	0.1763	0.135	12
SSD_BL vs. MCW	-17.4129	-1.6629	0.1872	0.122	12
SSD_TPL vs. MCW	-10.0663	-2.1373	0.2757	0.053	12
SSD_CW vs. MCW	-8.5106	-2.246	0.296	0.044	12
SSD_CL vs. MCW	-10.5147	-2.222	0.2915	0.046	12
SGD_SB vs. MCW	-0.4718	-0.4687	0.0179	0.612	12
SGD_SP vs. MCW	-0.4577	-0.4699	0.018	0.612	12
SGD_EB vs. MCW	-4.4989	-1.442	0.1477	0.18	12
SGD_EP vs. MCW	-4.4195	-1.449	0.1489	0.178	12
SGD_RB vs. MCW	-16.7642	-0.6811	0.0372	0.067	12
SGD_RP vs. MCW	-16.4817	-0.6849	0.0376	0.485	12
cube_BV vs. ECL	0.19	2.955	0.421	0.012	12
cube_PV vs. ECL	0.1929	3.017	0.4313	0.01	12
EW vs. ECL	0.01407	1.7125	0.1964	0.112	12
cube_EV vs. ECL	0.066	4.8727	0.664	< 0.001	12
SSD_BL vs. ECL	-124.706	-0.174	0.0025	0.864	12
SSD_TPL vs. ECL	-41.14	-0.3665	0.011	0.72	12
SSD_CW vs. ECL	-30.2299	-0.434	0.0154	0.672	12
SSD_CL vs. ECL	-45.879	-0.3538	0.01	0.73	12
SGD_SB vs. ECL	0.2514	0.5451	0.0241	0.596	12
SGD_SP vs. ECL	0.2408	0.5294	0.0228	0.606	12
SGD_EB vs. ECL	-21.4897	-0.1962	0.003	0.848	12
SGD_EP vs. ECL	-20.23	-0.2045	0.003	0.841	12
SGD_RB vs. ECL	40.0105	0.226	0.004	0.825	12
SGD_RP vs. ECL	40.8047	0.2188	0.0039	0.83	12
cube_PV vs. cube_BV	1.0027	231.807	0.9997	0	12
EW vs. cube_BV	0.0413	1.342	0.1305	0.204	12
cube_EV vs. cube_BV	0.181	2.5627	0.3537	0.025	12
SSD_BL vs. cube_BV	-185.747	-0.429	0.015	0.675	12
SSD_TPL vs. cube_BV	-72.7799	-0.7889	0.049	0.445	12
SSD_CW vs. cube_BV	-69.057	-0.7295	0.0424	0.48	12
SSD_CL vs. cube_BV	-61.5137	-1.0155	0.0791	0.33	12
SGD_SB vs. cube_BV	8.9813	0.9336	0.0677	0.369	12
SGD_SP vs. cube_BV	8.8648	0.9396	0.0685	0.366	12
SGD_EB vs. cube_BV	-26.4847	-0.8322	0.0545	0.422	12
SGD_EP vs. cube_BV	-26.2556	-0.8307	0.0543	0.422	12
SGD_RB vs. cube_BV	-223.845	-0.1612	0.002	0.874	12
SGD_RP vs. cube_BV	-225.717	-0.1582	0.002	0.877	12
EW vs. cube_PV	0.0425	1.3923	0.139	0.189	12
cube_EV vs. cube_PV	0.1837	2.641	0.3675	0.022	12
SSD_BL vs. cube_PV	-189.556	-0.419	0.014	0.682	12
SSD_TPL vs. cube_PV	-72.9467	-0.7847	0.0488	0.448	12
SSD_CW vs. cube_PV	-69.473	-0.7228	0.0417	0.483	12
SSD_CL vs. cube_PV	-61.903	-1.0056	0.0777	0.334	12
SGD_SB vs. cube_PV	8.777	0.9539	0.07	0.359	12
SGD_SP vs. cube_PV	8.668	0.9595	0.0712	0.356	12
SGD_EB vs. cube_PV	-27.367	-0.8014	0.0508	0.438	12
SGD_EP vs. cube_PV	-27.1258	-0.8001	0.05	0.439	12
SGD_RB vs. cube_PV	-278.015	-0.1293	0.001	0.899	12
SGD_RP vs. cube_PV	-281.253	-0.1266	0.001	0.901	12
cube_EV vs. EW	2.8144	6.304	0.768	< 0.001	12
SSD_BL vs. EW	681.527	1.0753	0.0878	0.303	12
SSD_TPL vs. EW	1248.31	0.4	0.013	0.696	12
SSD_CW vs. EW	526.917	0.855	0.057	0.409	12
SSD_CL vs. EW	750.324	0.723	0.0417	0.484	12
SGD_SB vs. EW	41.2694	2.4227	0.3284	0.032	12
SGD_SP vs. EW	41.398	2.3916	0.3227	0.034	12
SGD_EB vs. EW	95.9637	2.4856	0.3398	0.0287	12
SGD_EP vs. EW	95.251	2.476	0.338	0.026	12
SGD_RB vs. EW	129.664	3.5452	0.5115	0.004	12
SGD_RP vs. EW	128.54	3.536	0.51	0.004	12
SSD_BL vs. cube_EV	492.546	0.565	0.0259	0.582	12
SSD_TPL vs. cube_EV	4192.3	0.0464	< 0.001	0.963	12
SSD_CW vs. cube_EV	659.326	0.261	0.0056	0.798	12
SSD_CL vs. cube_EV	905.85	0.2305	0.0044	0.821	12
SGD_SB vs. cube_EV	20.953	1.6947	0.193	0.116	12
SGD_SP vs. cube_EV	21.095	1.6688	0.188	0.121	12
SGD_EB vs. cube_EV	68.0367	1.179	0.1038	0.261	12
SGD_EP vs. cube_EV	67.8459	1.1697	0.1023	0.265	12
SGD_RB vs. cube_EV	76.907	1.86	0.2237	0.088	12
SGD_RP vs. cube_EV	76.4296	0.1851	0.222	0.09	12
SSD_TPL vs. SSD_BL	0.6987	11.5409	0.917	< 0.001	12
SSD_CW vs. SSD_BL	0.613	11.5128	0.9169	< 0.001	12
SSD_CL vs. SSD_BL	0.7513	12.706	0.9308	< 0.001	12
SGD_SB vs. SSD_BL	0.0215	0.6476	0.0337	0.529	12
SGD_SP vs. SSD_BL	0.0215	0.6427	0.0332	0.532	12
SGD_EB vs. SSD_BL	0.0986	1.2196	0.1102	0.246	12
SGD_EP vs. SSD_BL	0.0976	1.2213	0.1105	0.245	12
SGD_RB vs. SSD_BL	0.1275	0.7924	0.0497	0.443	12
SGD_RP vs. SSD_BL	0.126	0.7945	0.0499	0.442	12
SSD_CW vs. SSD_TPL	0.875	10.0095	0.893	< 0.001	12
SSD_CL vs. SSD_TPL	1.0721	14.579	0.9465	< 0.001	12
SGD_SB vs. SSD_TPL	0.0199	0.4089	0.0137	0.69	12
SGD_SP vs. SSD_TPL	0.0196	0.04053	0.0135	0.692	12
SGD_EB vs. SSD_TPL	0.1291	1.0294	0.0811	0.324	12
SGD_EP vs. SSD_TPL	0.1276	1.0316	0.0814	0.323	12
SGD_RB vs. SSD_TPL	0.1746	0.5675	0.0261	0.581	12
SGD_RP vs. SSD_TPL	0.1714	0.5698	0.0263	0.579	12
SSD_CL vs. SSD_CW	1.21995	15.2825	0.9511	< 0.001	12
SGD_SB vs. SSD_CW	0.0607	1.144	0.0983	0.275	12
SGD_SP vs. SSD_CW	0.06	1.141	0.0979	0.276	12
SGD_EB vs. SSD_CW	0.228	0.1905	0.168	0.119	12
SGD_EP vs. SSD_CW	0.2256	1.6857	0.1914	0.118	12
SGD_RB vs. SSD_CW	0.416	1.1518	0.0995	0.272	12
SGD_RP vs. SSD_CW	0.4074	1.156	0.1	0.27	12
SGD_SB vs. SSD_CL	0.0254	0.565	0.0259	0.582	12
SGD_SP vs. SSD_CL	0.025	0.5586	0.0253	0.587	12
SGD_EB vs. SSD_CL	0.1669	1.5467	0.166	0.148	12
SGD_EP vs. SSD_CL	0.165	1.5488	0.1666	0.147	12
SGD_RB vs. SSD_CL	0.2454	0.9856	0.0749	0.344	12
SGD_RP vs. SSD_CL	0.2412	0.9878	0.0752	0.343	12
SGD_SP vs. SGD_SB	0.9944	369.683	0.9999	0	12
SGD_EB vs. SGD_SB	3.2626	3.0123	0.4305	0.011	12
SGD_EP vs. SGD_SB	3.2197	3.0215	0.432	0.011	12
SGD_RB vs. SGD_SB	5.3736	3.451	0.498	0.005	12
SGD_RP vs. SGD_SB	5.309	3.4617	0.4996	0.005	12
SGD_EB vs. SGD_SP	3.3012	2.98	0.425	0.011	12
SGD_EP vs. SGD_SP	3.2576	2.989	0.4268	0.011	12
SGD_RB vs. SGD_SP	5.439	3.406	0.491	0.005	12
SGD_RP vs. SGD_SP	5.3735	3.4169	0.493	0.005	12
SGD_EP vs. SGD_EB	0.99	715.765	0.9999	0	12
SGD_RB vs. SGD_EB	1.715	8.8379	0.8668	< 0.001	12
SGD_RP vs. SGD_EB	1.697	8.838	0.8668	< 0.001	12
SGD_RB vs. SGD_EP	1.7335	8.8125	0.8661	< 0.001	12
SGD_RP vs. SGD_EP	1.715	8.8145	0.8662	< 0.001	12
SGD_RP vs. SGD_RB	0.99	732.374	0.9999	0	12
