# Supplementary material for: Coevolution of female and male genital components to avoid genital size mismatches in sexually dimorphic spiders
Source: BMC Evol Biol. 2016 Aug 17;16:161. doi: 10.1186/s12862-016-0734-9 (PMC4989301; doi:10.1186/s12862-016-0734-9)
Supplement: Additional file 3: Matrix S1. — A nexus file containing raw data, phylogenetic trees, and PDAP analyses. (TXT 81 kb) [file 12862_2016_734_MOESM3_ESM.txt]

#NEXUS
[written Sun Mar 06 18:42:11 CET 2016 by Mesquite  version 2.75 (build 566) at bijh-mr1/172.16.3.29]

BEGIN TAXA;
	TITLE Taxa;
	DIMENSIONS NTAX=14;
	TAXLABELS
		'NEP_Clitaetra_episinoides' 'NEP_Clitaetra_irenae' 'NEP_Herennia_etruscilla' 'NEP_Herennia_multipuncta' 'NEP_Nephila_clavata' 'NEP_Nephila_clavipes' 'NEP_Nephila_constricta' 'NEP_Nephila_fenestrata' 'NEP_Nephila_komaci' 'NEP_Nephila_pilipes' 'NEP_Nephilengys_malabarensis' 'NEP_Nephilengys_papuana' 'NEP_Nephilingis_cruentata' 'NEP_Nephilingis_livida' 
	;

END;


BEGIN CHARACTERS;
	TITLE  Character_Matrix;
	DIMENSIONS  NCHAR=4197;
	FORMAT DATATYPE = DNA INTERLEAVE GAP = - MISSING = ?;
	MATRIX
	'NEP_Clitaetra_episinoides'   GAACATTATATTTAATTTTTGGTGCCTGAGCGGCAATAGTTGGTACTGCAATAAGAGTTTTAATTCGGACTGAATTAGGTCAGTCTGGAAGATTTATAGGAGATGATCAATTATATAATGTAATTGTAACGGCGCATGCTTTTGTAATAATTTTTTTTATAGTTATACCTATTTTAATTGGAGGTTTTGGAAATTGATTAGTTCCATTAATATTAGGGGCTCCTGATATAGCATTTCCTCGTATAAATAATTTAAGATTTTGACTTTTACCTCCTTCTTTATTTTTATTATTTATTTCTTCTATGGTAGAAATAGGTGTGGGTTCTGGATGAACAGTTTATCCTCCATTAGCCTCTTTAGAAGGTCATTCAGGAAGATCTGTAGATTTTGCTATTTTTTCTTTACATTTAGCGGGAGCTTCTTCAATTATAGGAGCTATTAATTTTATTTCTACAATTATAAATATACGTTCATATGGAATAACTATAGAAAAAGTTCCTTTATTTGTATGATCTGTTTTAATTACTGC?GTTTTACTTCTTTTATCATTACCTGTTTTAGCAGGTGCGATTACTATATTATTAACTGATCGAAATTTTAATACATCTTTTTTTGATCCTTCAGGAGGAGGAGATCCTATTTTATTTCAGCATTTATTTTGTCAT?????????CCTGAGGTATATATCTTAATTTTACCAGGATTTGGTATTGTATCACATATTATTAGTGCTTCAGTAGGGAAGCGTGAACCTTTTGGGAATTTAGGAATAATCTATGCTATAGTAGGAATTGGTGGTATAGGATTTGTTGTTTGAGCTCACCATATATTTTCAGTAGGGATAGATGTTGATACACGTGCATATTTCACAGCAGCTACTATAATTATTGCGGTTCCTACTGGTATTAAAATTTTTAGATGAATAGCTACTCTTCATGGATCTTATTTTAAATTAGAAACTCCTTTGTTATGGAGAATAGGTTTTGTTTTTTTATTTACTCTAGGTGGTATTACTGGAGTTGTTTTATCAAATTCTTCTTTAGATATTATTCTTCATGATACGTATTATGTGGTGGCTCATTTTCATTATGTATTAAGAATAGGAGCTGTGTTTGCTATTTTAGGAGGAATTACTTATTGGTTTCCTTTATTTTTTGGAATAATATTTAGTAATAAAAAAAGTAAACTTCAATTTTATATTATATTTGTAGGGGTTAATATAACTTTTTTTCCTCAACATTTTTGTGCTAAGGTAGCATAATCACTAGCCTTTTAATTGAAGGCTGGTATGAAAGGTAAAACATTTTAATTT---CTTT-CTT-ATTAATAAA-TTTATAATTTATATTAA-GTATAAAAATATACTTATTATTTAATAAGACAACAAGACCCTATTGAACTTTA-CTTTAGTTTAGCTGGGGTAGCTAATT--AAATATTA--TTTTAATTTAATT--------------------TAATAAA-TTAAA---GATCCAATA--TCATTGATTTATTGAATTAAGTTACCATAGGGATAACAGCATAATTTTTTTATAAAGTTCGTATTAACAAAAAAGATTGTGACCTCGATGTTGAATTAATGTACCA-TTTATTATGTAATAATATAAA-ATGTAGGTCTGTTCGACCTTTAAAACATTACATGATTTGAGTTCAAATCGGCGTAAGCCAGATTGGTTTCTATCTAT--TATTA--AATTTGTTTAGTACGAAAGGACCAATAAATTTATTTT-TA--------------ATA--ACTTTTTGGCAG-AAAATTGCATTAGATTTAGAATCTATTTATACTAA-AATTTTTTTAATAAATTCATTATTATTAATAGTATGTATATTAATTAGAGTAGCTTTCTATACTATTTTAGAACGTAAAGTTTTAAGATATATTCAAATTCGAAAAGGACCAAATAAAGTAGGATTTATAGGAATTTTACAACCATTTAGTGATGCTATCAAACTATTTAATAAAAATATTATAAATCCATACCTTTCAAATTCAATAATTTCTATATTTACTCCTAGATTGAGATTATTTCTAGCTTTATTAATTTTACCTTTAATTCCATTTAATAACTTTATTATATTTGATAATAAACATAATATATTAACTTTTTTTATTATTTCTAGACTATCTGTTTATTCAATTTTATTAATCGGATGATCACACATTTATTTCTAAATTCAAATATAAATATTATT-----TAAA-TTTTACTAATAAATCCTTTTTCT-A-AAAAAATTTTAATTTTTTTATCCT-TAAATAA-AATTTAAAGTAACCCATTATAGTCTATTATATTGTCTACACCTTTACCTAACTTTTAAGAAATAA--CTTTTT-TG--AATAATATTATAAAAATAAATTCTTTAGATGGAGGTATATAAAATATTAA--TAA-TAGTAAAATTTATCGTGGAATATCGATTATTTAACAGGTTGGAAG---GCAGGCGCGCAACTTACCCACTCCCGGCTCGGGGAGGTAGTGACGAAAAATGCCTCGTCGGGAATAGTACTAGCTCCCGTTGCAGGAATGAGGGCGCACCAAACACGC----GCCCCAAACCGATTGGAGGGCAAGACTGGTGCCAGCAGCAGCGGTAACTCCAGCTCCAATAGCGTATATTAAAGTTGCTGCGGTTAAAAAGCTCGTAGTTGAATCTC-TGT-CCCGTC-CGCCCGTCCATCGGC--CCCCCGTTGGGGC--------------------------AACTAACCCTAGGCGG----------------GCGGCGGACAT-AGGCGCCGT--TTGCGC-G-GGGAGGATGAT-TGTCACCAGTGGCCTCCGCCCCGGCGTTCGGTGTCAGTTACTCTGGAMTAAATGATAGTGCTCAAGGCATTT------------G---ACGTG--GTTTGTGGTGCATGGAATAACCGAACAGGACCTCCGTCCTG-TCAAGTGTT------------GGTC--CGAAAGGCGAGGTGATGATTAAGAGGAGCGGACGGGGGCATTCGTAGTGCGGCGCTAGGGGTGAAATCCGGTGACCGTCGCACGACGAACTACTGCGAAAGCATTTGCCAAGAATGTTTCCTTTAACCAAGAACGAAAGTCAGAGGATCGAAGGTGATTAGATACCGCCCTAGTTCTG-ACCTTAAACTATGTCGACCAGCTATCACCTTGCTTGAAT----ATTG--CGTAGCAGGTGGAAGCTTCCCCGGGAAACCAGATTTTCTGGGATCCCAAGGAGT-TGAC-GTGCGG--GCGAGTCAGAGGG---TT-CCCATACCCC-GTGGCGCAGCGAAAGCG-------------------TTGCAC----GCTACCGCGATCCC-CCGACT---------TCG------G--TCGGGGGCGCAGCGGTGCCC-CG----TCGG--TCCCCGTTCG----GGGTCCGGCGGCGGTCCG-AGCGCGTACGTCGAGACCCGAAAGATGGTGATCTATGCCCGGAGAGGACGAAGGCCTGGGGAAATCCAGGTGGAGGTTCGCA-GCGGCTCTGACGTGCAAATCGATCGTCTCATCCGGGTATAGGGGCGATAGACCTATCGAACCATCTGGTAGCTGGTTCCCTCCGAAGTTTCCCTCAGGATAGCTGGCGCTCGCCT-------AACAGTCGGG---AGTGGTAGAGAGAATGATTAGAGTGTCATCGGGGGAACACCGCTTCCCTCGTCCTATTCTCAAACTGCGACCGCTCCCGTCATACGG-----------------------G--GGGT---CG--GACGTAG--------AGG----CG???????????????GGGTAAAGCCCCCAGAAAGCAGTTGGCCACCAAGGCTGCTCGTAAGAGCGCCCCTGCAACTGGAGGTGTGAAGAAGCCTCATCGTTACAGGCCTGGAACAGTCGCTTTGAGAGAAATCCGTCGTTACCAGAAATCCACTGAGCTTCTGATCCGTAAATTGCCTTTCCAGAGGTTGGTTCGAGAAATCGCTCAGGATTTCAAAACCGATCTTCGATTCCAGAGCTCTGCAGTTATGGCTTTGCAAGAAGCTAGCGAAGCTTACTTGGTCGGTCTGTTCGAAGATACCAACTTGTGCGCTATCCACGCCAAGAGAGTAACAATCATG
	'NEP_Clitaetra_irenae'        GTACATTATATTTAATTTTTGGAGCTTGAGCGGCTATAGTAGGAACTGCAATAAGAGTATTAATTCGGATAGAATTGGGTCAACCTGGTAGATTTTTAGGAGATAATCAATTATATAATGTAATTGTAACGGCACATGCTTTTGTTATAATTTTTTTTATGGTAATACCTATTTTAATTGGGGGATTTGGAAATTGATTGGTACCTTTAATATTAGGGGCTCCTGATATAGCTTTTCCTCGTATAAATAATTTAAGATTTTGACTTTTACCTCCTTCTTTATTTTTATTATTTATTTCTTCTATAGTAGAAGTAGGTGTAGGTTCCGGATGAACTGTATATCCTCCTTTAGCTTCTTTAGAAGGACATTCTGGGAGATCTGTAGATTTTGCTATTTTTTCTTTACATTTAGCAGGGGCTTCTTCAATTATAGGTGCTATTAATTTTATTTCCACGATTATAAATATACGTTCATATGGAATAACTATAGAAAAAGTTCCTTTATTTGTTTGATCAGTATTAATTACTGC?ATTTTATTACTTTTATCTTTGCCTGTTTTAGCAGGAGCTATTACAATATTGTTAACTGATCGAAATTTTAATACATCTTTTTTTGATCCTTCAGGGGGAGGGGATCCTATTTTGTTTCAACATTTATTTTGTCAT?????????CCTGAAGTTTATATTTTAATTTTACCTGGATTTGGTATTGTTTCTCATATTATTAGTTCTTCAGTAGGAAAGCGTGAGCCTTTTGGAAATTTAGGTATAATTTATGCTATAGTAGGAATTGGAGGAATAGGTTTTGTTGTTTGAGCTCATCATATATTTTCGGTTGGAATAGATGTAGATACGCGTGCATATTTTACAGCGGCTACTATAATTATTGCGGTACCTACTGGTATTAAAATTTTTAGATGGATAGCTACTCTTCATGGCTCATATTTTAAGTTAGATACACCTTTATTATGGAGAATAGGTTTTGTATTTTTATTTACTTTAGGAGGCATTACAGGTGTTGTATTATCAAATTCTTCTTTAGATATTGTGCTTCATGATACTTATTATGTTGTAGCCCATTTTCATTATGTATTAAGAATAGGAGCTGTTTTTGCAATTTTAGGAGGAATCACTTATTGGTTTCCTTTATTTTTTGGTATATTATTTAATTCAAAAAAAAGTAAACTTCAATTTTTTATTATGTTTGTAGGAGTAAATATAACTTTTTTTCCTCAACATTTTTGTGCTAAGGTAGCATAATCATTAGCCTTTTAATTGAAGGCTTGTATGAAAGGTTAAACATTTTAATTT---CTTT-CTT-ATTTGTAAT-AATATAATTTATATTAA-ATATAAAAATATATTTATAAATTAATAAGACGACAAGACCCTATTGAACTTTA-CTAAAGTTTAGCTGGGGCAGCTAATT--AAATAAAA--TTTTAATTAAACT--------------------TAATTAA-TTAAA---GACCCAATA--CCATTGATTATATGAATTAAGTTACCATAGGGATAACAGCATAATTTTTTTTAAAAGCTCATATTAAAAAAAAAGATTGTGACCTCGATGTTGAATTAGTAATTCC----ATTACGCAACAGTATAAT-ATGTGGGTCTGTTCGACCTTTAAAATACTACATGATTTGAGTTCAAATCGGCGTAAGCCAGATTGGTTTCTATCTAT--TACTA--AATTTGTTTAGTACGAAAGGACCAACAAATTTATTAT-TA--------------ATA--ACTTTTTGGCAG-AAAATTGCACTAGATTTAGAATCTATTTATACTAA-TATTTTTATTCTAAATTCATTATTGGTTATATTATGTTTGTTAATTAGAGTAGCCTTTTACACTATTTTGGAACGAAAAATTTTAAGATATATTCAAATTCGTAAAGGTCCCAATAAAGTTGGATTTATAGGAATTATACAACCATTTAGTGATGCTATCAAATTATTTAATAAAAATTTAATTAATCCAATTACTTCCAATTCATTAATTTCATTATTTACCCCTAGAATAAGATTATTTTTAACATTACTTATTATTCCTTTAATTCCTTTTAATAATTTTATTATATTTGATAATAAACATAATATATTAACTTTCTTTGTTATTTCTAGTTTATCCGTCTACTCTATTTTATTAATTGGATGATCACACATTTATTTTTATTTTCAAATATAGAAATTATT-----TAAA-TTTTACTAATAAATCCTTTTTCT-A-AAATAAATTT-ATTTATATATCCT-TAAATAA-AATTTAATGTAACCCATTATAAACTATTATATTGTCTACACCTTTACCTAACTTACTAGAAATAT--CTTTTA-GG--AATGATATTATAAAAATAAATTCTTTAGACGGAGGTATATAAAATATTAA--TAA-TAGTAAAAATTAACGTGGATTATCGATTATTTAACAGGTTGGAAGGCAGCAGGCGCGCAACTTACCCACTCCCGGCTCGGGGAGGTAGTGACGAAAAATACCTCGTCGGGACTAGTTCTAGTTCCCGTCGGAGGACTGAGGGTGCACCAAACACGC----ACCCCAAGCCGATTGGAGGGCAAGACAGGTGCCAGCCGCAGCGGAAACTCCTGCTCCAATAGCGTATATTAAAGTTGTTGCGGTTAAAAAGCTCGTAGTTGAATCTC-TGT-CACGTC-CGGTCCGACTCGGGT--TCCC--TCGGGTC----CTCC--GGGTTCGGTCGGTG--GGC--ATAAGCGGCGT-TTCG------GTCG-GGCGAGATTGTCAGAGGTTTC--GTCCGC-C-GTCTCCTCGCA-CGTTAC---------------------TCTGTATT--------------AAATGATGGTGCTCAGAGCGATT------AT----C-ACAGTGCTTAATGACGGTGCATGGAATAACCGAACAGGACCTCGTTCCCG-TT--CGATT------------GGTC--TGGCAGTCGAGGTAATGATTAAGAGGAGCAGACGGGGGCATTCGTAGTGCGTCGCTAGGGGTGAAATCCGGTGACCGTCGCACGACGAACTACTGCGAAAGCATTTGCCAAGAATGTTTCCTTTAACCAAGAACGAAAGTCAGAGGATCGAAGGCGATCAGATACCGCCCTAGTTCTG-ACCCTAAACCATGTCGACCAGCGGTCACCTTGCTTGAGT----ATTG--CGTAGCAGGTGGAAGCTTGCTCGGGAAACCTGAGTGTTCGGGTTCCCAAGGAGTTCGAC-GTGCGC--GCGAGTCTGAGGG---CTGGCGAAACCCC-GAGGCGCAGCGAAAGCGAG--------------AGATCGCCT--TAGCTACCGCGATCCC-CCCTCT---------TCG------G--CGGGGGGCGCAGCGGTGCCC-GG----TCCT--CCTCCCCCTG----GAG-AGGGCCGCGGTACG-AGCGCGTGCGTCGAGACCCGAAAGATGGTGAACTATGCCCGGAGAGGACGAAGGCCTGGAGAAATCCAGGTGGAGGTTCGCC-GCGTCTCTGACGTGCAAATCGACCGTCTCATCCGGGTATAGGGGCGATAGACCTATCGAACCGTCTGGTAGCTGGTTCCCTCCGAAGTTTCCCTCAGGATAGCTGGCG-TCGTCG-------TGCATTCGGG---AGCGGTCGAGAGAATGATTAGAGTGTCATCGGGGGAATACGTCTTCCCTCGTCCTATTTTCAAACTGCGACCGTTCCCAGCGCGGGACCG----AGGGCGGGGACGGGGCG--TCTC---CG--GAAG-----------CGG----CG???????????????AGGTAAAGCCCCCAGGAAGCAGTTGGCCACCAAGGCTGCTCGTAAGAGCGCCCCTGCTACTGGAGGTGTGAAGAAGCCTCATCGTTACAGGCCTGGAACAGTAGCTTTAAGAGAAATCCGTCGTTACCAGAAATCCACTGAGCTTCTGATCCGTAAATTGCCTTTCCAGAGATTGGTCCGAGAAATCGCTCAGGATTTCAAAACCGATCTCCGATTCCAGAGCTCTGCCGTTATGGCTTTGCAAGAAGCTAGTGAAGCTTACTTGGTCGGTCTGTTTGAAGATACCAACTTGTGCGCTATCCACGCAAAGAGAGTCACTATTATG
	'NEP_Herennia_etruscilla'     GGACATTATATTTGATTTTTGGAGCTTGGGCGGCTATAGCCGGAACAGCTATAAGGGTTTTAATTCGAATTGAATTAGGTCAACCAGGGAGTTTTATAGGGGATGATCAATTATATAATGTGGTTGTAACGGCACATGCATTTGTAATAATTTTTTTTATGGTAATACCTATTCTAATTGGTGGTTTTGGAAACTGATTGGTTCCTTTAATGTTAGGAGCACCTGATATAGCATTTCCTCGGATAAATAATTTGAGGTTTTGATTATTACCTCCTTCATTATTTTTATTATTTATTTCATCGATAGTTGAGATAGGGGTGGGAGCAGGATGAACTGTTTATCCTCCCTTAGCTTCATTAGAGGGTCATTCTGGAAGTTCTGTAGATTTTGCTATTTTTTCTCTTCATTTAGCTGGTGCATCATCAATTATAGGGGCTATTAATTTTATTTCTACAATTATAAATATACGGTCATATGGAATAACTATAGAGAAAGTTCCTTTATTTGTATGATCTGTATTGATTACAGC?GTATTATTATTATTATCATTACCTGTATTAGCAGGTGCTATTACTATATTATTAACGGATCGAAATTTTAATACTTCATTTTTTGATCCTTCAGGGGGGGGTGATCCWATTTTATMCCAGCATCCATTTTGTCAT?????????CCTGAAGTATATATTTTAATTCTTCCTGGATTTGGAATTGTATCGCATATTATTAGTGCATCGGTAGGAAAGCGTGAACCATTTGGTAATTTAGGAATGATTTATGCTATAGTGGGAATTGGTGGAATAGGGTTTGTTGTATGAGCACATCATATATTTTCTGTTGGGATAGATGTAGATACTCGAGCGTATTTTACAGCGGCAACTATAATTATTGCTGTACCTACTGGTATTAAGGTTTTTAGGTGGATGGCTACGCTTCATGGATCATACTTTAAATTAGAAACTCCTTTATTATGATGTATTGGTTTTGTATTTTTATTTACGTTAGGTGGTATTACTGGTGTAGTATTATCTAATTCATCTTTGGATATTATTCTTCATGATACGTACTATGTAGTTGCACATTTTCATTATGTATTAAGAATAGGTGCWGTGTTTGCTATTTTAGGAGGAATTACATATTGATTCCCATTATTTTTTGGTATTATCTTTAATAATAAAAAAAGGAAGCTTCAATTTTATACTATATTTATAGGGGTAAATATAACTTTCTTTCCTCAACATTTTTGTGCTAAGGTAGCATAATCACTAGCCTTTTAATTGAAGGCTTGTATGAAAGGTATAACAATTTAATTT---CTTT-TTT-ATTTAACAC-TTTCTAAATTTTATTAA-ATATAAAAATATATTTATAAAAATACAAGACGACAAGACCCTATTGAACTTTA-CTGAAGTTTAGCTGGGGCAGCTAATT--AATAAAAA--TTTTAATAAAATAC-------------------TCTTTTA-TAAAA---GACCCAATA--CTATTGAATATTTGAATTAAGTTACCATAGGGATAACAGCGTAATTTATTTTTAAAGTTCATATTAAAAAAAAAGATTGCGACCTCGATGTTGAATTATTGTTTCA----ACTATGTAACAGTATAAA-TTGTAGGTCTGTTCGACCTTTAAAACAATACATGATTTGAGTTCAAATCGGCGTAAGCCAGATTGGTTTCTATCTGT---TTTCA-AGTTTATTTAGTACGAAAGGACCAATAAACTAATTTT-AA--------------ATA--TCTTTTTGGCAGAAATATTGCATTAGATTTAGAATCTAATAAAACTAATTATATCTATTCTTAATTCCTTATTATCAATAGTATGTATTTTAATCAGAGTTGCTTTTTATACAATCTTAGAACGAAAAACTCTAGGTTATATTCAAATCCGTAAAGGACCTAATAAAGTTGGTTTTATTGGAATTCTCCAACCATTTAGAGATGCAATTAAATTATTTAATAAAAATTTAATTAATCCAGATTTATCAAATTCTTTAATCTCCCTAATTACACCTAGTTTTAGCTTATTTTTAGCTTTAATAATTATTCCCATTATCCCATTTAATAATTTTTCTCTATTTGATAACAAACATAACATTTTAACTTTCTTTATTATTTCCAGATTAGCTGTTTATTCATTTTATATTGTTG???????ACACATTTATTTTCATTTTCAAATCTTAATATTATT-----TAGA-TATTACTTATAAATCCTTTTTAT-A-AAATAATTTT-CATTATTTTTCCT-TAAATAA-TTTTTATAGTAACCCATTATAT-CTTTTATGTAGTCTACACCTTTACCTAACTTATTAGTTGT----CTTTTT-TG--AATAATATTATGATGATAAATTCTTTAGATGGAGGTATATAAAATATAAA--TAA-AAGTGAAATTTAGCGTGGATTATCGATTATTTAACAGGTTGGAAGGCAGCAGGCGCGCAAATTACCCACTCCCGGCCCGGGGAGGTAGTGACGAAAAATAACGATACGGGACTCTTTCGAGACCCCGTAATCGGAATGAGCACACTCCAAAACGTT-TA-ACGAGTA-TCCATTGGAGGGCAAGTCTGGTGCCAGCCGCTGCGGTAATTCCAGCTCCAATAGCGTATATTAAAGTTGTTGCGGTTAAAAAGCTCGTAGTTGGATCTC-AGC-ACGGGACGGGGGGGA-----TC--GCCCACAGGCGTT------CCGTCTC-CCGCT-TTCCCGGGC--ATTCG-GCCGG-T-TT------GCCC-GGGATGATCTTCACCGGTCGT--CCG-GG-T-CGACCGGCGA--GTTTAC---------------------TTTGAA-A--------------AAATTAGAGTGCTCAGAGCAGGC------GC----G-ACGCCGG--AATGATGGTGCATGGAATAATGGAATAGGACCTCGGTTCTA-TT--GTGCT------------GGTTTTCGGAACCCGAGGTAATGATTAAGAGGGACAGACGGGGGCATTCGTATTGCGACGCTAGAGGTGAAATTCTTGGACCGTCGCAAGACGAACCACTGCGAAAGCATTTGCCAAGAATGTTTCCATTAACCAAGAACGAAAGTTAGAGGTTCGAAGGCGATCAGATACCGCCCTAGTTCTA-ACCATAAACGATGCCAGCCAGCGATCCGGCTGTGTTCCT----AGAA--TGACACGCCGGGCAGCTT--CCGGGAAACCAAAGCTTCTGGGTTCCCAAGGAGTCTAAC-ATGCGT--GCGAGTCAATGGGTTCTCGAACAAGCCCA-AAGGCGGAGCGAAAGCAAA---TTGCGGGA---GCCCTCCCG-CAGAAAGTCGGGATCCC-CCTCCC-------CG-CGATA---G--GAGGGGGCGCACCGACGGCC-CG----CCGGAAACCCGCCCCGTG--CGG-TCCGGCGGAGTCCG-AGCACGCACGTTGGTACCCGAAAGATGGTGAACTATGCCCGGGCGGGACGAA-GCCAGAGGAAACTCTGGTGGAGGTCCGCA-GCGGTTCTGACGTGCAAATCGATCGTCAGACCCCGGTATAGGGGCGAAAGACCAATCGAACCATCTAGTAGCTGGTTCCCTCCGAAGTTTCCCTCAGGATAGCTGGCGCTCA-GG---A-AACTCGGTCTCA---TCCGGTAAAGCGAATGATTAGAGGC--C-TTGGGGCCGAA-ACGAC-CTCAACCTATTCTCAAACTTTCAATGGGTGA-----TCAGTCT----G--CCTTTCCCGAGC-G--AAGG-C-CG--GAC---C--GCTAG-AAA----CG???????????????AGGTAAAGCCCCCAGGAAGCAGTTGGCCACCAAGGCGGCTCGTAAGAGCGCCCCTGCCACCGGTGGCGTTAAGAAGCCCCATCGTTACAGGCCGGGAACAGTAGCTCTGAGAGAAATTCGTCGTTACCAAAAATCCACCGAGCTTTTGATCCGTAAATTGCCCTTCCAGAGGTTGGTGAGAGAAATCGCTCAGGATTTCAAAACAGATCTCCGATTCCAAAGCTCCGCCGTTATGGCCCTTCAGGAAGCCAGCGAGGCTTATTTGGTCGGTTTGTTCGAAGATACCAACTTGTGCGCCATCCACGCAAAGAGAGTCACTATTATG
	'NEP_Herennia_multipuncta'    GAACATTATATTTAATTTTTGGGGCTTGAGCGGCCATGGTAGGGACTGCTATAAGAGTTTTAATTCGAGTTGAATTGGGTCAACCAGGGAGTTTTATAGGAGATGATCAATTATATAATGTAATTGTAACGGCACATGCATTTGTAATAATTTTTTTTATAGTAATACCTATTTTAATTGGTGGTTTTGGAAATTGATTGGTTCCTTTAATATTAGGGGCACCTGATATAGCATTTCCTCGAATAAATAATTTGAGATTTTGATTGTTACCTCCTTCATTGTTTTTATTATTTATTTCATCAATAGTAGAAATAGGAGTGGGGGCTGGATGAACTGTATATCCTCCTTTAGCTTCATTGGAAGGTCATTCTGGAAGTTCTGTAGATTTTGCTATTTTTTCTTTACATCTAGCGGGAGCATCATCCATTATAGGGGCTATTAATTTTATTTCTACAATTATAAATATACGATCTTATGGGATAACTATAGAAAAAGTTCCTTTATTTGTATGGTCTGTATTGATTACAGC?GTTTTATTATTWTTATCATTACCTGTATTAGCAGGGGCTATTACGATATTATTAACAGATCGTAATTTTAACACTTCATTTTTTGATCCTTCTGGTGGGGGAGATCCTATTTTATTTCAACATTTATTTTGACAC?????????CCTGAGGTGTATATTTTAATTCTTCCCGGATTTGGAATTGTATCTCATATTATTAGAGCATCAGTAGGAAAGCGCGAGCCATTTGGAAACTTAGGAATAATTTATGCTATGGTAGGAATTGGGGGAATAGGATTTGTTGTTTGAGCACATCATATATTTTCTGTTGGAATAGATGTAGATACTCGTGCATATTTTACGGCAGCAACTATGATTATTGCTGTACCTACTGGAATTAAGGTTTTTAGGTGAATAGCTACTCTTCATGGTTCATATTTTAAATTGGAAACCCCTTTATTATGATGCATTGGTTTTGTTTTTTTATTTACATTAGGAGGTATTACTGGAGTAGTATTATCTAATTCATCTTTAGATATTATTCTTCATGATACATATTATGTAGTTGCACATTTTCATTATGTGTTGAGAATAGGTGCAGTATTTGCTATTTTAGGGGGAATCACATATTGATTTCCGTTATTTTTTGGAATTATTTTTAATAATAAGAAAAAAAAGCTTCAATTTTATACTATATTTCTAGGAGTAAATATAACTTTCTTTCCTCAACATTTTTGTGCTAAGGTAGCATAATCATTAGCCTTTTAATTGAAGGCTTGTATGAAAGGTATAACAATTTAATTT---CTTT-TTT-ATTTAACAC-TTTCTAAATTTTATTAA-ATATTAAAATATATTTATAAAAATATAAGACGACAAGACCCTATTGAACTTTA-CTGAAGTTTAGCTGGGGCAGCTAATT--AATCAAAA--TTTTAATAACATAT-------------------TATAATA-TAAAA---GACCCAATA--CTATTGAATATTTGAATTAAGTTACCATAGGGATAACAGCGTAATTCATTTTTAAAGTTCATATTAAAAAAAAAGATTGCGACCTCGATGTTGAATTATTGTTTCA----ATTATGCAACAGTATAAA-TTGTAGGTCTGTTCGACCTTTAAAACAATACATGATTTGAGTTCAAATCGGCGTAAGCCAGATTGGTTTCTATCTAT--AATTTA-AGTTTATTTAGTACGAAAGGACCAATAAACTAATTTT-AA--------------ATA--TCTTTTTGGCAGAACATTTGCATTAGATTTAGAATCTAATTAAACTAAATATATCTCTTCTCAACTCCTTATTATCAATAATATGTATATTAATTAGAGTTGCTTTCTATACAATTTTAGAACGAAAAACCCTTAGATATATTCAAATTCGTAAAGGACCTAATAAAGTTGGTTTTATTGGGATTTTTCAACCATTTAGAGATGCTATTAAACTATTTAATAAGAATTTGATTAATCCAGACTTATCAAATTCTTTAATTTCATTAATTACCCCTAGCTTAAGCTTATTTTTAGCTTTAATAATTATTCCTATTATTCCATTTAATAATTTTTTTTTATTTGATAATAAGCATAATATTTTAACTTTTTTTATTATTTCTAGATTAGCTGTTTACTCAATTTTAATAATTGGATGATCGCACATTTATTTTTATTTTCAAATTTTAATATTATT-----AAAA-CATTACTTATAAATCCTTTTTAT-A-AAATAATTTT-TATTATTTTTCCT-TAAATAA-TATTTAAAGTAACCCACTATAT-CTTTTATGTTGTCTACACCTTTACCTAACTTGCTAGTTAT----CTTTTG-TG--AATAATATTATAAAAATAAATTCTTGAGATGGAGGTATATAAAATATAAA--TAA-AAGTGAAATTTAACGTGGATTATCGATTACTTAGCAGGTTGGAAGGCAGCAGGCGCGCAAATTACCCACTCCCGGCACGGGGAGGTAGTGACGAAAAATAACGATACGGGACTCTTACGAGACCCCGTAATCGGAATGAGCACCATGTAAATCCTT-TA-ACGAGGA-TCCATTGGAGGGCAAGTCTGGTGCCAGCAGCTGCGGTAATTCCAGCTCCAATAGCGTATATTAAAGTTGTTGCGGTTAAAAAGCTCGTAGTTGGTTCTC-AGC-ATGGGA-CGGGGGGT-----CC--GCCTAACGGCGTT----A-AT--CCC-CCGCT-TTCC--GGC--ACTCG-GCCGG-T-TT------CCCC-GGGATGATCTTCACCGGTCGT--CAG-GG-G-TGACCGGCGA--GTTTAC---------------------CTTGAA-A--------------AAATTAGAGTGCTCAGAGCAGGC------GA----G-AAGCCTG--GATAATGGTGCATGGAATAATGGAATACGACCTCGCTTCTG-TT--TTGTT------------GGTCCACCGAATCCGAGGTAATGATTAAGAGGGACAGACGGGGGCATTCGTATTGCGACGCTAGAGGTGAAATTCTTGGACCGTCGCAGGACGAACCACTGCGAAAGCATTTGCCAAGAATGTTTTCATTAATCAAGAACGAAAGTCAGAGGTTCGAAGGCGATCAGATACCGCCCTAGTTCTA-ACCATAAACGATGCCAGCCAGCGATCCGGCTGTGTTCCT----AGAA--TGACACGCCGGGCAGCTT--CCGGGAAACCAAAGCTTCTGGGTTCCCAACGAGTCGGGC-ACGCGT--GCGATTCAACGGG-TCTGCTACAAGCCCA-GAGGCGGAGCGAAAGCAAAGCCGGGCGGGAGGCCACCTCCCG-CCCGCAGTCGAGATCCC-CCTTCT-------TG-AA--C---G--GAGGGGGCGCACCGACGGCC-TGCAGAGGAC----CGCCCCCG-G--CGG-TCCAGCGGAGCCCG-AGCACGCACGTTGGGACCCGAAAGATGGTGAACTATGCCCGGGCAGGACGAG-GCCAGAGGAAACTCTGGTGGAGGTCCGCA-GCGGTTCTGACGTGCAAATCGATCGTCAGACCCCGGTATAGGGGCGAAAGACCAATCGAACCATCTAGTAGCTGGTTCCCTCCGAAGTTTCCCTCAGGATAGCTGGCGCTCG-CC---G-AACTCGGTCTCA---TCCGGTAAAGCGAATGATTAGAGGC--C-TTGGGGCCGAA-ACGAC-CTCAACCTATTCTCAAACTTTCAATGGGTGAATATCGAAGTCCGAAGG--CCTTTCCCGAGA-G--AAGGCC-TG--GGA---G--ACTCC-GAG----CG???????????????????????????CAGGAAACAGTTGGCCACCAAGGCCGCTCGTAAGAGCGCCCCTGCCACCGGAGGCGTTAAGAAGCCCCATCGTTACAGGCCTGGAACTGTAGCTCTGAGAGAGATTCGTCGTTACCAAAAATCCACCGAGCTTTTGATCCGTAAATTGCCCTTCCAGAGGTTGGTGAGAGAAATCGCTCAGGATTTCAAAACAGATCTCCGATTCCAGAGCTCCGCCGTGATGGCTCTTCAGGAAGCCAGCGAAGCTTACTTGGTCGGTTTGTTCGAAGACACCAACTTGTGCGCTATCCACGCAAAGAGAGTAACAATCATG
	'NEP_Nephila_clavata'         GAACTTGATATTTAGTTTTTGGGGCTTGAGCAGCTATAGTTGGTACTGCAATAAGAGTATTAATTCGTACTGAGCTTGGACAGCCAGGAAGATTTATAGGGGATGATCAATTATATAATGTAATTGTTACAGCTCATGCATTTGTGATAATTTTTTTTATAGTAATACCAATTTTAATTGGTGGATTTGGAAATTGATTGGTTCCTTTAATATTAGGAGCGCCAGATATAGCGTTTCCTCGAATAAATAATTTAAGGTTTTGACTATTACCTCCTTCGTTATTTTTATTGTTCGTTTCTTCAATAGTAGAGATAGGAGTGGGAGCAGGTTGGACAGTTTACCCTCCTTTATCATCTTTAGATGGACATTCTGGAAGGTCAGTGGATTTTGCTATTTTTTCTTTACATTTAGCTGGGGCTTCTTCAATTATAGGGGCTATTAATTTCATTTCTACTATTGTGAATATACGATCTTTTGGAATAACTATAGAAAAGGTACCTTTATTTGTTTGGTCTGTTTTAATTACTGC?GTTTTATTACTTTTATCTTTACCTGTATTAGCAGGTGCTATTACAATATTATTGACTGATCGAAATTTTAATACATCATTTTTTGATCCTTCTGGAGGGGGGGATCCAATTTTATTTCAACATTTGTTTTGTCAT?????????CCTGAAGTTTATATTTTGATTCTTCCTGGATTTGGAATTGTTTCTCATATTATTAGTGGTTCAGTAGGTAAGCGAGAACCATTTGGTAATTTGGGAATAATTTATGCAATAATTGGAATTGGTGGGATGGGATTTGTAGTATGAGCTCATCATATATTTTCTGTTGGGATAGATGTGGATACTCGAGCATATTTTACTGCTGCAACGATAATTATTGCAGTGCCTACTGGAATTAAGGTATTTAGTTGAATAGCAACTCTTCATGGTTCTTATTTTAAATTAGATACTCCTTTATTATGATGTATAGGATTTGTTTTTTTATTTACATTAGGAGGAATTACTGGAGTAGTATTATCAAATTCTTCATTAGATATTATTTTACATGATACTTATTATGTGGTAGCTCATTTTCATTATGTATTGAGTATAGGGGCTGTATTTGCTATTTTGGGGGGGGTCACTTATTGATTTCCATTATTTTTTGGGGTAATCTTTGATAGAAAAAAGAGAAAACTTCAATTTTATACAATATTTATGGGAGTAAATATAACTTTTTTCCCTCAACATTTTTGTGCTAAGGTAGCATAATCATTAGTCTTTTAATTGAAGACTTGWATGAAAGGTTTAACATTTTAATTT---CTTT-TTT-ATTTAAGCT-TTTCTAAATTATACTAA-ATATAAAAATATATTTATATATTTAAAAGACGACAAGACCCTATTGAACTTAA-CTTTTGTTTAGCTGGGGCAGCTAATT--AATTAATA--TTTTAAATTGACT--------------------ATTTTTT-ATAAA---GACCCAATA--AAATTGATTTTATGAATTAAGTTACCATAGGGATAACAGCGTAATTTTTTTTAAAAGTTCATATTAAAAAAAAAGATTGCGACCTCGATGTTGAATTATTGTTACA----AATACGCAGTAGTATATA-ATGTAGGTCTGTTCGACCTTTAAAACTTTACATGATTTGAGTTCAAATCGGCGTAAGCCAGATTGGTTTCTATCTTT--AAAAAA-AATTTATTTAGTACGAAAGGACCAATAAATTTATTTT-TA--------------ATA-ATTTATTTGGCAG-ATAATTGCATTAGACTTAGAATCTAATAATTCTAATTATTTCTATACTTAATATTATTCTAAGAATAATTTGTATTTTAATTAGAGTAGCTTTTTATACTATTCTTGAACGAAAAATTTTAGGATATATTCAAATTCGAAAAGGTCCAAATAAAGTGGGATTCATAGGAATTCTTCAACCAATTAGTGACGCAATCAAACTTTTTAATAAACATTTAATTAACCCGGATATTTCTAATTTTTTTATTTCATTTATTACTCCTAGAGTAAGGTTATTATTAGCAATAATAATTATTGCATTAATTCCATTTAATAATTTTTGTCTATTTGATAATAAACATAATATTTTATCCTTCTTTATTATTTCAAGTCTATCTGTTTATTCAATTTTAATAATTGGATGATCACACATTTATTATCATGTTCAAATTTAAATATTGTT-----TAAA-TATTACTAATAAATCCTTTTTGT-A-AAAAAAATTT-TTTTCTCTCTCCT-TAATTTT-TTTTTAAAGTAACCCACTATAA-CTTTTATGTGGTCTACACCTTTACCTAACTTATTAGATGA----TCTTTT-TA--GAAAAAAATATGAAAATAAATTCTTCAGATGGAGGTATATAAAATTTAAA--TAA-AAGTAAAAATTAACGTGGATTATCGATTATTTAGCAGGTTGGAAGGCAGCAGGCACGCAAATTACCCACTCCCGGCTCGGGGAGGTAGTGACGAAAAATAACGATACGGGACTC-ATCGAGACCCCGTGATCGGAATGAGTACGCTCTAAACCCCC-TA-ACGAGGA-CCTACCGGAGGGCAAGACTAATGCCAGCCGCTGCGGTAATTTTAGCTCCGGTAGCGTATACTAAAATTGTTGCAGTTAAAAAGCTCGTAGTCGGACCTC-TGC-TCCGGA-CGCCGGGG-----GC--CGCTCGCGCGGTC----T-CC--CGCTGCGCT-TCCG--GGC--ATTCT-GCCCG-CCAC------CTCG-GGGGTGATTTTAAAAGGTCGT--CCCCGG-G-TGGAAGGCGGT-GATCGC---------------------TTTGCA-A--------------AAATTAGAGTGCTCAGAGCAGGC------CC---TG-CCGCCTG--GATAGTAATGCACGGAACGATGGAAGACGCCCTCGGTCCCGGGT--TTCCG----TGGGAACAGGTCGACGGAGACCGAGGGAATGATCGATAGGAGCAGACGGGGGCATCCGTATTCCGACGCTAGAGGTGAAATTCTTGGACCGTCGGAAGACGACCCACTGCGAAGGCATTTGCCAAGAATGCTTCCATTGACCAAGAACGAAAGTCAGAGGCTCAAAGAAGATTAGATACCTTTGTAGTTCTG-ACCGTAAACGATACCCTCCAGCGATCCGGCTGCGTACGA----A-CG--TGACGCGCCGGGCAGCTTGCCCGGGAAACCTGAG--TTCAGGCTCCCAAGGAGTCTTGCTCCTCGT--GCGAGTTTAAAGGTACTCCACGAAGCCCAGAAGGCGCAGCGAAAGCGCT----------------------------AKATCGCGATCCC-TCCTGT--------ACKA------G--AGGGGGGCGCAGCGACCGCC-CG----CTA------CCTTAAA----KTA-GTGAACGGACCGAG-AGCACGAGGGCAGGGACCCGATAGGTGGTGAATTATTCTCGGGCAGGACGAA-GGCCGAGGAAACTCGGCTGGAGTTCCGAA-GCGGTTCTGACGTGCAAATCGATCGTCCGACCCGAGTATAGGGGCGAAAGACCAATCGAACCACCTGGTAGCTGGTTCCCTCCGAAGTTTCCCTCAGGATAGCTGTCGCTCTGTT-----GTAGCAGTCTCG---CCGGGTAGAGAGAATGATTAGAGCG--CCTCGGGGACGCCCGTGTCACTCGACCTCTTCTCAAACTACGAACGGACGA-----GAAAGGG----AG-CCTCTCCCGATTCG--GAGG---CC--TCCCGCGTAA-----RGA----TG???????????????GGGTAAAGCCCCCAGGAAGCAGCTGGCCACCAAGGCTGCTCGTAAGAGCGCCCCTGCTACCGGTGGAGTTAAGAAGCCTCATCGTTACAGGCCCGGAACAGTAGCTTTGAGAGAAATCCGTCGTTACCAAAAATCCACCGAGCTGTTGATCCGYAAACTGCCTTTCCAGAGGTTGGTGAGAGAAATTGCTCAGGATTTCAAGACCGATCTTCGATTCCAGAGCTCTGCCGTCATGGCTTTACAGGAAGCTAGCGAAGCCTACCTGGTGGGTCTTTTCGAGACCACCAACTTGTGCGCCATCCACGCCAAGAGAGTAACAATCATG
	'NEP_Nephila_clavipes'        GGACGTTATATTTAGTTTTTGGATCTTGATCGGCCATATTAGGGACTGCAATAAGAGTATTAATTCGTACTGAGCTTGGGCAACCAGGGAGATTTATAGGAGATGACCAGTTATATAATGTAATTGTTACGGCTCATGCTTTTGTTATAATTTTTTTTATGGTAATACCAATTTTAATTGGTGGATTTGGAAATTGATTGGTTCCTTTAATATTAGGGGCTCCAGATATAGCATTTCCTCGAATAAATAATTTGAGATTTTGATTATTACCTCCTTCATTGTTTTTATTATTAATTTCTTCAATAGTAGAAATAGGTGTGGGGGCAGGGTGAACTATTTATCCTCCTTTAGCATCGTTAGAGGGGCATGCTGGAAGGTCTGTAGATTTTGCTATTTTTTCTTTACATTTAGCAGGTGCATCTTCAATTATAGGGGCTATTAATTTTATTTCAACAATTATAAATATACGATCATATGGAATAACTATAGAAAAAGTTCCTTTATTTGTTTGATCTGTATTAATTACTGC?GTTTTATTATTATTATCTTTACCTGTATTAGCAGGTGCAATTACTATATTATTAACTGATCGAAATTTTAATACTTCATTTTTTGATCCTTCTGGAGGAGGGGATCCTATTTTATTTCAACATTTATTTTGGCAT?????????CCTGAGGTTTATATTTTAATTCTTCCTGGATTTGGAATTGTATCTCATATTATTAGTGCTTCAGTTGGGAAGCGTGAGCCATTTGGAAATTTAGGAATAATTTATGCAATAGTAGGAATTGGAGGAATAGGGTTTGTTGTATGGGCTCATCATATATTTTCTGTAGGAATAGATGTGGATACTCGTGCATACTTTACTGCTGCAACTATAATTATTGCAGTGCCCACTGGTATTAAGGTTTTTAGATGAATAGCGACTCTTCATGGTTCTTATTTTAAATTAGAAACACCTTTATTATGATGTATGGGGTTTGTTTTTTTATTTACATTGGGGGGAATTACTGGAGTAGTATTATCTAATTCTTCATTAGATATTATTTTACATGACACATATTATGTAGTGGCTCATTTTCATTACGTATCGAGAATAGGAGCTGTATTTGCTATTTTAGGCGGRATTACCTATTGGTTTCCTTTATTTTTTGGAGTAATCTTTAACCAAAAAAAAAGAAAGCTTCAATTTTATATAATATTTGTTGGAGTAAATATAACTTTCTTTCCTCCACATTTTTGTGCTAAGGTAGCATAATCACTAGCCTTTTAATTGAAGGCTTGTATGAAAGGTAAAACATTTTAATTT---CTTT-TTT-ATTTAAATT-TTTCAAAATTATACTAA-ACATAAAAATATGTTTATATACAAATTAGACGACAAGACCCTATTGAACTTTA-CTGTAGTTTAGCTGGGGCAGCTATTT--AATTAACA--TTTTAATGTATATATA-----------------TATTATA-ATTAA---GACCCAATA-TTATTTGATTATATGAATTAAGTTACCATAGGGATAACAGCGTAATTTTTTTTTAAAGCTCATATTAAAAAAAAAGATTGCGACCTCGATGTTGAATTATTGTTACA----AATATGCAATAGTATATA-TTGTAGGTCTGTTCGACCTTTAAAACATTACATGATTTGAGTTCAAATCGGCGTAAGCCAGATTGGTTTCTATCTTT--TTATAA-AATTTATTTAGTACGAAAGGACCAATAAATTTATTTT-AA--------------ATATTTATATTTGGCAG-AAAATTGCATTAGATTTAGATTCTAATTATACTAATTATTTCCTTAATTAATTCTTTATTAAGAATAATTTGCATATTAATTAGGGTCGCTTTCTACACAATTTTAGAACGAAAAATCCTAGGTTATATTCAAATTCGAAAAGGTCCAAATAAAGTGGGATTTATTGGTATTCTTCAACCTTTTAGAGACGCCATTAAACTTTTTAATAAAAATTTAATTTATCCAGATCTTTCTAATTCATTCATTTCCCTTATAACCCCAAGAATAAGATTATTTTTAGCATTAATTATTATTCCTTTAATCCCATTTAATAATTTTTCTTTATTTGATAATAAACACAATATCTTACTATTTTTTATTATTTCAAGAATAGCTGTATATTCAATTTTAATAATTGGATGATCGCACATTTGTTGTTAAATTCAAGTTTAAATATTATT-----TAAA-CATTACTTATAAATCCTATTTAC-A-AAAAAAATTT-ATTTTTTTTTCCT-TAAATTT-TATTTATAGTAACCCACTTTAT-CTTTTATGTAGTCTACACCTTTACCTAACTTATTAGGTTT----CTATTT-GG--AAAAAAATCGT-AAGATAAATTCTTAAGATGGAGGTATATAAAATATTAA--TAA-AAGTGAAAATTAGCGTGGATTATCGATTATTAAGCAGGTTGGAAGGCAGCAGGCACGCAAATTACCCAATCCCGGCTCGGGGAGGTAGTGACGAAAAATAACGACGCTGGACTC-TACGAGACCCAGTCGTCGGAATGAGTGCGCTCCAAACCCTC-GA-GCGAGGA-CCCACCGGAGGGCAAGACTAATGCCAGCCGCTGCGGTAATTTTAGCTCCGGTAGCGTATACTAAATTTGTTGCAGTTAAAAAGCTCGTAGTTGGATTCC-TGC-TCTGGA-CGTAGGGG-----GC--CGCTAACGCGGTT----C-GC--CAT-GCGCA-CCC---GGC--ATTCT-GCCCG-CCGC------TCCC-GGGATCGTTGTCAAAGGCGGT--CTCGGG-G-TGGATGGCGGA-GATCGC---------------------TTTGCA-A--------------AAATTAGAGTGCTCTAGGCGGGC------CGA---T-AAGCTCG--AATAGTAACGCACGGTACGATGAAACATGACTTTGGCTCTTATT--CGGTT----GG------GGC--ACGGAGACCGAGGTAATGATTAATAGGAGCAGACGGGGGCATTCGTATTCCGACGCTAGAGGTGAAATTCTTGGACCGTCGGAAGACGCACCACTGCGAAAGCATTTGCCAAGAATGTTTCCGTTGACCAAGAACGAAAGTGTGGGGCTCAAAGAAGATTAGATACCTTTGTAGTCTTGTACCCTAAACGATACCCGCCAGCGATCCGGCTGCGTACGA----A-CG--TGACGCGCCGGGCAGCTCTTCCGGGAAACC-GAG--TTCCGGCTCCCAAGGAKTYTTAY-TTTCGT--GCGAGTCGAAGGG-AAACGTGAAACCCGT-TCGGCGCAGCGAAAGCAAA-----------------------------GATCGCGATCCC-CGCTCT--C----GATTT------G--GACGGGGCGCAGCGACCGCC-CT----TTC------TGC------------AAGGAAGGAGCGAG-AGCACGCCGGTAGGGACCCGATAGGTGGTGAACTATTCTCGGGCAGGACGAA-GGCCGAGGAAACTCGGCTGGAGGTCCGAA-GAGGTTCTGACGTGCAAATCGATCTCCCGACCCGAGTATAGGGGCGAAAGACCAATCGAACCACCTGGTAGCTGGTTCCCTCCGAAGTTTCCCTCAGGATAGCTGTCGCTCGTTY---T-GCAGCAGTCTCG--TTCCCGTAGAGAGAATGATTAGGGCG--ACTCGGGGACGCCTCTGTCACTCGACCTCTTCTCAAACTACGAAGGGACGT-----GACTTCT----A--CCTCCCTCGACGTG--GAGG---TG-------------------A----TA???????????????GGGTAAAGCCCCAAGGAAGCAGTTGGCCACCAAGGCTGCTCGTAAGAGCGCCCCTGCTACCGGAGGTGTTAAGAAGCCTCATCGTTACAGGCCCGGAACGGTAGCTTTGAGAGAAATCCGTCGTTACCAAAAATCCACCGAGCTCTTGATCCGTAAGCTGCCTTTCCAGAGGTTGGTGAGAGAAATCGCTCAGGATTTCAAAACCGATCTTCGATTCCAGAGCTCTGCCGTCATGGCTCTTCAAGAAGCTAGCGAAGCCTACTTGGTCGGTTTATTTGAAGACACCAAACTTTGCGCTTTCCCCGAC??????????????????
	'NEP_Nephila_constricta'      ???????????????????????????????????????????????????????????????????????????????????????????????????????????????????????????????????????????????????????????????????????????????????????????????????????????????????????????????????????????????????????TAATTTGAGATTTTGATTATTACCTCCTTCTTTATTTCTTCTTTTTATTTCATCTATAGTAGAAATAGGAGTGGGTTCAGGATGAACTGTATATCCTCCTTTAGCTTCTTTAGAAGGTCATGCTAGAAGATCAGTAGATTTTGCTATTTTTTCTTTACATTTAGCGGGTGCTTCTTCAATTATAGGGGCCATTAACTTTATTTCAACAATTTTAAATATACGATCATATGGAATATCCATAGAAAAAGTGCCTTTATTTGTTTGATCAGTTTTAATTACAGCTGTATTGCTTTTACTTTCATTACCAGTATTAGCTGGGGCTATTACAATATTGTTAACTGATCGTAATTTTAATACTTCTTTTTTTGACCCTTCAGGGGGAGGGGATCCGATTTTATTTCAACATTTATTTTGRTTTTTTGGACATCCAGAGGTTTATATTCTAATTCTTCCTGGTTTTGGAATTGTATCTCATATTATTAGAGCTTCTGTAGGAAAGCGAGAACCTTTTGGAAATTTAGGGATAATTTATGCTATAGTAGGAATTGGGGGAATGGGGTTTGTAGTTTGAGCACATCATATATTTTCGGTGGGAATAGATGTTGATACTCGAGCATATTTTACAGCTGCTACAATAATTATTGCTGTTCCAACTGGAATTAAGGTTTTTAGATGAATAGCGACTATTCATGGTTCTTACTTTAAAATAGATACTCCTATATTATGATGTGTTGGATTTGTTTTTTTATTTACTTTAGGGGGAATTACTGGGGTGGTTTTGTCTAATTCTTCTTTAGATATTGTTTTGCATGACACTTATTATGTTGTGGCTCATTTTCATTATGTTTTAAGAATAGGGGCTGTGTTTGCAATTTTAGGGGGAATTACTTACTGATTTCCTTTGTTTTTTGGTGTAGTATTTAGCAGAAAAAAAAGGAAGCTTCAATTTTTTATTATGTTTTTAGGGGTAAATTTAACATTTTTTCCTCAACATTTT-----------------------------------------------------------------------------------------------------------------------------------------------------------------------------------------------------------------------------------------------------------------------------------------------------------------------------------------------------------------------------------------------------------------------------------------------------------------------------------------------------------------------------------------------------------------------------------------------------------------------------------------------------------------------------------------------------------------------------------------------------------------------------------------------------------------------------------------------------------------------------------------------------------------------------------------------------------------------------------------ACACATTTTTATTATTTTTCAAGTTTTATTATTATTACAACTAAA-CTATACTAATAAATCCTCTTTCTTA-TATAAAGTTA-TTTAAATATTTCT-TAAATTT-TTTTTATTGTAACCCATTTTAAGCTTTTATATAGTCTACACCTTTACCTAACTTATAAGAGTTTAT-CTTTTT-TG--AATTAAATTATGGAAATAAATTCTATGGATGGAGGTATATAAAATTTAAA--TAA-AAGTGAAAATTAACGTGGATTATCGATTAACAAACAGGTTGGAAGGCAGCAGGCACGCAAATTACCCACTCCCGGCTCGGGGAGGTAGTGACGAAAAATAACGATRCGGGACTCTTTCGAGACCCCGTGATCGGAATGATCGCGMGTTAAAAAGTG-TCAGAAAGGA-CCGATTGGAGGGCAAGTCTGGTGCCAGCAGCTGCGGTAACTCCAGCTCCGATAGCGTAAGCTAAATTTGTTGCGGATGAAAAGCTCGTAGTCCGCAGTC-AGC-CCGGGG-CGGCGGGG------C--GC--GTCAGCGC-------CC--CTT-CCGG--ACTCGCGG---GCTCT-GGCCGTTTCT------CCGG-ACCGCGATCTTCACCGGTCGT--GGCACG-G-GGTCCGGTCA--GTTTAC---------------------CTTGAA-G--------------AAACTGAAGTGCTCAGAGCAGGC------CT----G-TCGCCCG--CACAAGGATGCATGGAATAATGCAAGAGGACCTCGGTTCTA-TT--GTGTT------------GGTTTTCGGAACCGGAGGTAATGATCAATAGGAACAGACGGGGGCATTCGTACTGAGGCGCTAGAGGTGAAATTCTTGGACCGCCGCAGGACGAACTACTGCGAAAGCATTTGCCAAGAATGTTTTCATTGACCAAGAACGAAAGTTAGAGGTTCGAAGGCGATCAGATACCGCCGTAGTTCTG-ACCGTAAACTATGCCAGCCAGCGATCCGGTGCTGTTTGA----GAAA--GGACACGCCGGGCAGCTT--CCGGGAAACCAGA-CTTCTGGGTTC?CAAGGAGTATAAC-ATGTGR--GCGAGTCGCCGGG-TCTCGTAGAAGCCCG-CGGGCGCAAAGAAGTTGAT-----------------TTTTATTATACTGGTCGTGATCCT-CCACCT--------TTTA--G---G--TGAGGGGCGCAACGACGGCCGTG----CCGACAATTCCTCCTG-GTAGGG-GTCGGCGGAGTCGG-AGCACACACGTTGGGACCCGAAAGATGGTGAACTATGCCTAGGCAGGATGAA-GACAGGGGAAACCCTGTTGGAAGTCCGAA-GCGCTTCTGACGTGCAAATCGATCGCCTGATCTGCGTATAGGGGCGAAAGACTAATCGAACCATCTAGTAGCTGGTTCCCTCCGAAGTTTCCCTCAGGATAGCTGGCGCTCGAGT---GAAATTCAGTCACG---GTCGGTAAAGCGAATGATTAGAGGC--C-TTGGGGCCGAA-ACGAC-CTCAACCTATTCTCACACTTTCAATGGTCGT-----AGAGTCC----T--CCTTTCTCGATT-G--AAGG-T-CG--GAC------GGT---GGA----TG????????????????????????????????????????????????????????????????????????????????????????????????????????????????????????????????????????????????????????????????????????????????????????????????????????????????????????????????????????????????????????????????????????????????????????????????????????????????????????????????????????????????????
	'NEP_Nephila_fenestrata'      GAACTTTGTATTTAGTTTTTGGGGCTTGAGCGGCTATGTTAGGTACTGCAATAAGAGTATTAATTCGTACTGAGTTAGGACAACCAGGGAGATTTATAGGAGATGATCAATTATATAATGTAATTGTTACAGCTCATGCTTTTGTAATAATTTTTTTTATAGTAATGCCAATTTTAATTGGTGGTTTTGGGAATTGGTTAGTTCCTTTAATACTTGGTGCGCCAGATATAGCGTTTCCTCGAATAAATAATTTGAGATTTTGATTATTACCTCCTTCTTTGTTTTTATTATTAATTTCCTCAATAGTAGAGATAGGTGTGGGAGCTGGATGAACTGTTTATCCTCCTCTCGCTTCTTTAGAAGGACATGCTGGAAGCTCTGTAGATTTTGCTATTTTTTCTTTGCATTTGGCGGGGGCATCTTCAATTATAGGTGCAATTAATTTTATTTCTACAATTATAAATATACGGTCTTTTGGGATAACAATAGAGAAAGTCCCTTTATTTGTTTGATCAGTGTTGATTACTGC?ATTTTATTATTATTGTCTTTACCTGTATTAGCAGGGGCAATTACTATATTATTAACCGATCGTAATTTTAATACTTCGTTTTTTGACCCATCTGGGGGAGGAGATCCAATTTTATTTCAACATTTATTTTGTCAT?????????CCTGAGTATTATATTTTAATTCATCCTGGATTTGGTATTGTTTCTCATATTATTAGAGCTTCAGTTGGAAAGCGTGAACCTTTTGGAAATTTAGGGATAATTTATGCTATAGTAGGAATTGGAGGAATAGGATTTGTGGTATGAGCTCATCATATATTTTCTGTAGGAATAGATGTAGATACTCGWGCGTATTTTACTGCTGCWACTATAATTATTGCGGTCCCTACCGGAATTAAGGTTTTTAGATGAATAGCAACTCTTCATGGATCATTTTTTAAATTGGAAACACCTTTATTGTGATGTATGGGATTTGTTTTTTTGTTTACATTAGGGGGAATTACTGGAGTAGTGTTATCTAATTCCTCATTAGATATTATTTTACATGATACTTATTATGTAGTGGCTCATTTTCATTATGTATTAAGAATAGGAGCTGTRTTTGCAATTTTGGGGGGGATTACTTATTGATTTCCTTTATTTTTTGGGGTAATTTTTAATAAAAAAAAAAGTAAGCTTCAATTTTATATTATATTTTTTGGTGTAAATATAACTTTTTTTTCTCAACATTTTTGTGCTAAGGTAGCATAATCACTAGCCTTTTAATTGAAGGCTTGTATGAAAGGTCAAACATTTTAATTC---CTTT-TTT-ATTTAAAAT-TTTTAAAATTATATTAA-GCATAAAAATATGCTTATACATTAATTAGACGACAAGACCCTATTGAACTTTA-CTGAAGTTTAGCTGGGGCAGCTTTTT--AATTAATA--TCTTATAACTAAA--------------------CAATTAA-GTCAA---GACCCAATA-TTATTTGATTGTATGAATTAAGTTACCATAGGGATAACAGCGTAATTTTTTTTTAAAGCTCATATTAAAAAAAAAGATTGCGACCTCGATGTTGAATTATTGTTACA----AATACGCAATAGTATATT-CTGTGGGTCTGTTCGACCCTTAAAACATTACATGATTTGAGTTCAAATCGGCGTAAGCCAGATTGGTTTCTATCTTT--TT-AAA-AATTTGTTTAGTACGAAAGGACCCACAAATTTATTTT-CA--------------ATA-ATATATTTGGCAG-AAAATTGCATTAGACTTAGAATCTAATAATACTAATTATTTCTTTAATTAATTCCTTAATAAGAATAATTTGCATTTTAATTAGAGTTGCTTTTTTTACCATTTTAGAACGAAAAATTTTAGGTTATATCCAAATCCGGAAAGGCCCAAATAAAGTAGGATTTTTAGGAATCCTTCAACCTTTTAGAGATGCAATTAAATTATTTAATAAAAATTTAATTTACCCTGATCTCTCTAATTCATTAATTTCTTTCATTACCCCAAGAGTAAGTTTATTTTTAGCATTAATTATTATTCCTTTAATCCCTTTTAATAATTTTTCTTTTTTTGATAATAAACATAACATTTTATCCTTTTTTATTGTTTCAAGATTATCTGTTTATTCAATTTTAATAATCGGATGATCGCACATTTTTTATCAAATTCAAAATAAATTATTATT-----TTAA-TATTACTTTCAAATCCTTTTTAC-G-AAAAAAATTT-TTTTTCTTTTCCT-TAAATTT-TATTTAAAGTAACCCATTATAT-CTTTTATGTGGTCTACACCTTTACCTAACTTTTTAGTTGT----CTTTTT-GGAAAAAAAAATTATAAAGATAAATTCTTAAGATGGAGGTATATAAAATGTAAA--TAA-AAGTGAAAGTTAACGTGGAATATCGATTATTTAACAGGTTGGAAGGCAGCAGGCACGCAAATTGCCCAATCCCGGCACGGGGAGGTAGTGACGAAAAATAACGACGCTGGACTC-TTCGAGACCCAGTCGTCGGAATGAGTACGCTCTAAACCCTC-TA-GCGAGGA-CCTACTGGAGGGCAAGACTAATGCCAGCCGCTGCGGTAATTTTAGCTCCAGTGGCGTATACTAAAATTGTTGCGGTTAAAAAGCTCGTAGTCGGACATC-CGC-TCTGTA-CGCAGGGG-----GC--CGCTAGCGCGGTC----G-TC--CAT-GCGCA-ACC---GGC--ATGTT-GCCCT-TCAC---------GGAGGTGGATTTTAAAAGGTC-T--GCCGAA-G-TGGAAGGCGGTGGATCGC---------------------TTTGCG-A--------------AAATTAGAGTGCTCCAAGCAGGC------GTG---C-AAGCTCG--AATAGTAACGCACGGAACGATGGAAGACGACCCCGGCTCTCGGT--TCTTT----GG------CGT--GGAGGGCCCGGGGTGATGATCAATAGGAGCAGACGGGGGCATTCGTATTCCGGCGCTAGAGGTGAAATTCTTGGACCGCCGGAAGACGACCCACTGCGAAAGCATTTGCCAAGAATGCTTCCCTTGACCAAGAACTAGAGTTCGAGGCTCAAAGAAGATTAGATACCTTTGTAGTTCCG-ACCCCAAACGATACCGGCCAGTGATCCGGCTGCGTACGT----G-AG--TGACGCGCCGGGCAGCTCTTCCGGGAAACCTGAG--TTCAGGCTCCCAAGGARTTTTKT--TTTGT--GCGGTYCGRGGTW----TTTWRAAGACCG-RGGGCGCAGCGAAAAG-AA-----------------------------RACCSCGATCCCTTSGTTT--T----AGTCA------C--CGAGGGGCGCAGCGGCCGCC-TT----TCC------TCGT-------TGG-CAGGAAGGAGTGAG-AGCACGCCGGCAAGGACCCGATAGGTGGTGAA-TATTCTCGGGCAGGACGAA-GGCCGCGGAAACACGGCTGGAGGTCCGAA-GCGGTTCTGACGTGCAAATCGATCKTCCGACCCGAGTATAGGGGCGAAAGACCAATCGAACCACCTGGTAGCTGGTTCCCTCCGAAGTTTCCCTCAGGATAGCCGTCGCTCATTG---TAATGGCAGTCGCG---TCCCGTAGAGAGAATGATTAGAGTC--A-TCGGGGACGCCCGTGTCACTCGACCTCTTCTCAAACTGCGAAGGGACGC-----GCGGGTG-------CCTCTCTCGATCGG--AAGG---CG--CCCCGGT--------GGA----TG???????????????AGGTAAAGCCCCCAGGAAGCAGTTGGCGACCAAAGCTGCTCGTAAGAGCGCCCCTGCTACCGGTGGTGTTAAGAAGCCCCATCGTTACAGGCCCGGAACCGTAGCTTTGAGAGAAATCCGTCGTTACCAGAAATCCACCGAGCTGTTGATCCGTAAACTGCCTTTCCAGAGGTTGGTGAGAGAAATCGCTCAGGATTTCAAAACCGATCTTCGATTCCAGAGCTCTGCCGTCATGGCTCTACAAGAAGCTAGCGAAGCCTACTTGGTCGGTTTGTTCGAAGACACCAACTTGTGCGCTATCCCAGCCAAGAGAGTAACAATCATG
	'NEP_Nephila_komaci'          GTACATTATATTTAATTTTTGGGGCTTGAGCAGCTATGTTAGGAACTGCAATGAGAGTATTAATTCGAACTGAGCTTGGACAACCAGGAAGATTTATAGGTGATGATCAATTATACAATGTAATTGTTACAGCTCATGCTTTTGTAATGATTTTTTTTATAGTAATACCTATTTTGATTGGAGGTTTTGGAAATTGATTAGTACCCTTGATATTAGGGGCACCAGATATAGCATTTCCTCGAATAAATAATTTAAGATTTTGATTATTACCTCCTTCATTATTATTGTTATTAATTTCTTCAATGGTAGAAATAGGTGTTGGGGCTGGATGAACTGTATATCCTCCTCTGGCATCTTTAGAAGGACATTCTGGAGTATCTGTAGATTTTGCAATTTTTTCTTTACATTTAGCGGGTGCATCTTCAATTATAGGAGCAATTAATTTTATTTCTACAATTTTAAATATACGATCTTATGGAATATCTATAGAAAAAATTCCTTTGTTTGTTTGATCAGTATTGATTACTGC?ATTTTATTATTATTATCATTACCGGTATTAGCAGGTGCTATTACTATATTATTAACTGATCGTAATTTTAATACTTCATTTTTTGATCCTTCTGGAGGAGGAGATCCAATTTTATTTCAACATTTATTCTGTCCT?????????CCTGAAGGTTATATTTTAATTTTCCCTGGATTTGGRATTGTTTCTCATATTATTAAGGCTTCTGTAGGAAAGCGGGAACCCTTTGGAAATTTAGGAATAATTTATGCCATAGTAGGAATTGGAGGAATAGGATTTGTTGTATGGGCTCATCATATATTTTCGTTGGGAATGGATGTAGATACTCGAGCATATTTTACTGCTGCTACTATAATTATTGCTGTTCCTACTGGAATTAAGGTTTTTAGATGAATAGCTACATTTCATGGGTCTTATTTTAAATTAGAAACTCCTTTATTATGATGTATAGGTTTTGTTTTTTTATTTACTTTAGGGGGAATTACTGGGGTAGTATTATCTAATTCTTCTTTAGATATTGTTCTTCATGATACTTATTATGTTGTAGCTCATTTTCATTATGTATTAAGAATAGGAGCTGTTTTTGCAATTTTAGGAGGAATAACTTATTGATTTCCTTTATTTTTTGGGATAATTTTTAATAGAAAAAAAAGTAAATTTCAATTTTATATTATATTTGTAGGGGTAAATATAACTTTTTTTCCTCAACATTTTTGTGCTAAGGTAGCATAATCACTAGCCTTTTAATTGAAGGCTTGTATGAAGGGTAAAACATTTTAATTT---CTTT-TTT-ATTTAAATT-TTTCAAAATTATATTAA-ATATAAAAATATATTTATTTAATAAATAGACGACAAGACCCTATTGAACTTTA-CTGAAGTTTAGCTGGGGCAGCTAATT--AATTAACA--TTTTAATATAAAT--------------------TTCTTTC-ATAAA---GACCAAATT-ATATTTGATTATATGAATTAAGTTACCATAGGGATAACAGCGTAATTTTTTTTAAAAGCTCATATTTAAAAAAAAGATTGCGACCTCGATGTTGAATTAATGTTACA----CATATGCAATAATATATA-TTGTAGGTCTGTTCGACCTTTAAAACATTACATGATTTGAGTTCAAATCGGTGTAAGCCAGATTGGTTTCTATCTTT--TATAAT-TATTTGTTTAGTACGAAAGGACCAACAAATTTATTAT-TA--------------ATA--TTTATTTGGCAG-AAAATTGCATTAGATTTAGAATCTAATTATTCTAATTATTTCCCTAATTAATTCTCTTCTAAGGATAATCTGCATTTTAATTAGAGTTGCTTTTTATACAATTTTAGAACGAAAAATATTAGGTTATATTCAACTTCGTAAAGGACCAAATAAAGTAGGCTTATTAGGAATTCTTCAACCTTTTAGAGATGCAATTAAATTATTTAATAAAAATTTAATTTATCCAGATCTTTCTAATCCTCTAATTTCTTTCATTACCCCGAGAATTAGCTTATTTTTAGCTATAATCATTATTCCTTTAATCCCTTTTAATAATTTCTCCATATTTGATAATAAATTTAATATTTTGTCTTTCTTTATTATTTCAAGTTTATCTGTTTATTCAATTTTAATAATTGGATGATCACACATTTTTTATCAATTTCAAGTTAAATTATTATT-----TTAA-CATTACTAATAAATCCTTTTTAT-A-AAAAAAATTT-TTTTTTTTTTCCT-TAAATTT-TATTTAAAGTAACCCACTATAT-CTTTTATATAGTCTACACCTTTACCTAACTTATTAGATAT----CTTTTT-GG--AATATAATTGTAAAAATAAATTCTTAAGATGGAGGTATATAAAATTTAAA--TAA-AAGTAAGAATTATCGKGGATTATCGATTACTTA-CAGGTT?????????????????????????????????????????????????????????????????????????????????????????????????????????????????????????????????????????????????????????????????????????????????????????????????????????????????????????????????????????????????????????????????????????????????????????????????????????????????????????????????????????????????????????????????????????????????????????????????????????????????????????????????????????????????????????????????????????????????????????????????????????????????????????????????????????????????????????????????????????????????????????????????????????????????????????????????????????????????????????????????????????????????????????????????????????????????????????????????????????????????????????????????????????????????????????????????????????????????????????????????????????????????????????????????????????????????????????????????????????????????????????????????????????????????????????????????????????????????????????????????????????????????????????????????????????????????????????????????????????????????????????????????????????????????????????????????????????????????????????????????????????????????????????????????????????????????????????????????????????????????????????????????????????????????????????????????????????????????????????????????????????????????????????????????????????????????????????????????????????????????????????????????????????????????????????????????????????????????????????????????????????????????????????????????????????????????????????????????????????????????????????????????????????????????????????????????????????????????????????????????????????????????????????????????????????????????????????????????????????????????????????????????????????????????????????
	'NEP_Nephila_pilipes'         GAACGTTATATTTAGTATTTGGAGCTTGAGCTGCTATAGTAGGGACTGCTATAAGAGTTTTAATTCGGATTGAATTGGGTCAAATTGGGAGATTATTAGGAGATGATCAATTATATAATGTAATTGTTACAGCTCATGCTTTTGTAATAATTTTTTTTATAGTTATACCTATTTTAATTGGGGGTTTCGGTAACTGATTGGTTCCTTTAATATTGGGAGCTCCTGATATAGCTTTTCCTCGTATAAATAATTTAAGATTTTGATTGTTACCTCCTTCATTATTTTTATTGTTTATTTCATCAATAGTAGAAATAGGTGTAGGTGCGGGATGAACTGTGTATCCTCCATTAGCTTCTTTAGAAGGTCATGCTGGGAGATCTGTCGATTTTGCTATTTTTTCTTTACATTTAGCGGGTGCTTCTTCAATTATAGGGGCTATTAATTTTATTTCAACAATTTTAAATATGCGATCATATGGAATATCTATAGAAAAAGTTCCTTTATTTGTATGATCTGTATTGATTACTGC?GTATTACTTTTACTTTCATTACCAGTATTAGCTGGCGCAATTACAATATTATTAACTGATCGAAATTTTAATACTTCTTTTTTTGACCCCTCTGGGGGTGGAGATCCTATTTTATTTCAACATTTATTTTGTCAT?????????CCTGAAGTTTATATTTTAATTTTACCAGGATTTGGTATTGTTTCTCACATTATTAGAGCTTCTGTAGGAAAGCGAGAACCTTTTGGAAATTTAGGAATAATTTATGCAATAGTAGGTATTGGGGGAATAGGATTTGTAGTGTGGGCTCATCATATATTTTCAGTAGGAATAGATGTTGATACTCGAGCATATTTTACGGCTGCTACGATAATTATTGCTGTTCCAACTGGAATTAAAGTTTTTAGATGAATAGCAACAATTCATGGTTCTTATTTTAAAATAGAAACACCTATATTATGATGTGTGGGATTTGTTTTCTTATTTACTTTAGGGGGTATTACAGGAGTTGTATTATCAAATTCTTCTTTAGATATTGTTCTTCATGATACTTATTATGTTGTAGCTCATTTTCATTATGTGTTAAGAATAGGAGCTGTATTTGCTATTTTAGGGGGTATTACTTATTGATTTCCTTTGTTTTTTGGTGTAATTTTTAATAGAAAAAAAAGAAAACTTCAATTTTTTATTATGTTTGTGGGGGTAAATTTAACATTTTTTCCTCAACATTTTTGTGCTAAGGTAGCATAATCATTAGCCTTTTAATTAAAGGCTTGWATGAAAGGTGAAACGTTTAAATTT---CTTTATTT-TATTATTAA-TATTAAAATTCTCTTAA-GAATTAAAAGATTCTTATTAAATAACTAGACGACAAGACCCTATTGAACTTTA-CTGAAGTTTAACTGGGGCAGTTAATT--AATAACCA--TTTTAATTTATA---------------------TTCTTAT-ATAAA--TGACCCAATT-ATCATTGATTATATGAATTAAGTTACCATAGGGATAACAGCGTAATTTTTTTTTAAAGATCATATTACAAAAAAAGATTGCGACCTCGATGTTGAATTATTGTTACATATTAAGGCGCAAAAGCTTATA-ATGTAGGTCTGTTCGACCTTTAAAACTTTACATGATTTGAGTTCAAATCGGCGTAAGCCAGATTGGTTTCTATCTAT--TATTAT-TATTTATCTAGTACGAAAGGACCAATAAATATATTTT-AAATATATATATATATATATATATATTTGGCAG-AAAATTGCATTAGATTTAGAATCTAATTACACTACTTATTTCTGTTATTAATTCTCTCATTAGAATAATTTGTATTATAATAAGAGTTGCTTTTTATACTATTCTAGAACGAAAAGTATTAGGATATATTCAAATTCGAAAAGGCCCAAATAAAGTAGGAATATTGGGAATTCTTCAACCTTTTAGAGATGCAATTAAACTTTTTAATAAAACTCTTGTAAATTCAAATTCTTCTAATATATCAATTTCCTTTATTACCCCTAGAATTAGATTATTTTTAGCTATAATTATTGTCCCTTTAATTCCATTTAATAATAATTTATTATTTAATATTAAACAAACTACATTATCTTTTTTTGTAGTTCCAAGATTAGCCGTATACTCAATATTATTAATTGGGTGAGCACACATTTTTATTAATTTTCAAATTTTAGTATTATT-----AAAA-TTATACTGATAAATCCTTTTTCTTT-ATAGAAGTGT-TTCTTAAAATCCT-TAAATTA-TTTTTATTGTAACCCATTATAA-CTTTTATGTAGTCTACACCTTTACCTAACTTATTAGACTTAAT-CTATTT-AG--AATAAAATTTTAATAATAAACTCTACAGATGGAGGTATATAAAATTTAAA--TAA-AAGTAAAGATTAACGTGGATTATCGATTATTTAACAGGTTGGAAGGCAGCAGGCACGCAAATTACCCACTCCCGGCCCGGGGAGGTAGTGACGAAAAATAACGATACGGGACTCTTTCGAGACCCCGTGATCGGAATGATCGCAAGGTAAAGAGTG-TT-GAAAGGA-ACGATTGGAGGGCAAGTCTGGTGCCAGCAGCTGCGGTAACTCCAGCTCCGATAGCGTAAGCTAAATTTGTTGCGGATGAAAAGCTCGTAGTCGGATCTC-AGC-CCGGGA-CGGTGGGG------C--GC--GTCAGCGC-------CC--CTT-CCGG--TCTCGCGG---GCTCT-GGCCG-TTCA------CCGA-ACCGCGATCTTAACCGGTCGT--GGGGCG-G-GGTCCGGTCA--GTTTAC---------------------CTTGAA-G--------------AAACTGAAGTGCTCAAAGCAGGC------CT----G-TCGCCCG--CACAAGGATGCATGGAATAATGCAAGAGGACCTCGGTTCTA-TT--GTGTT------------GGTTTTCGGAACCGGAGGTAATGATCGATAGGAACAGACGGGGGCATTCGTACTGAGACGCTAGAGGTGAAATTCTTGGACCGTCTCAGGACGAACTACTGCGAAAGCATTTGCCAAGAATGTTTTCATTGACCAAGAACGAAAGTCAGAGGTTCGAAGGCGATCAGATACCGCCGTAGTTCTG-ACCGTAAACTATGCCAGCCAGCGATCCGGTGCTGTTTGA----GAAA--GGACACGCCGGGCAGCTT--CCGGGAAACCAGAGCTTCTGGGTTCCCAAGGAGTCTAAC-ATGTGT--GCGAGTCACTGGG-TCTCGCCGAAGCCCA-CGGGCGCAAAAAAATTGAT-----------------TCTTTA-TTCGTAGTCGGGATCCC-CCGCCT---------CCG--G---G--CGAGGGGCGCACCGACGGCC-TG----CCGC----GCTCCCCG-G--AGC-CGCGGCGGAGCCCG-AGCACACACGTTGGGACCCGAAAGATGGTGAACTATGCCTGGACAGGACGAA-GACAGGGGAAACCCTGTTGGAAGTCCGAA-GCGGTTCTGACGTGCAAATCGATCGTCTGATCCGCGTATAGGGGCGAAAGACTAATCGAACCATCTAGTAGCTGGTTCCCTCCGAAGTTTCCCTCAGGATAGCTGGCGCTCGATC---GAGATTCATTCACG---ATCGGTAAAGCGAATGATTAGAGGC--C-TTGGGGCCGAA-ACGAC-CTCAACCTATTCTCATACTTTCAATGGTCGT-----GGAGTCC----T--CCTTTCTCGAGC-G--AAGG-T-TG--GAC------GGT---GGA----TG????????????????GGTAAGCCCC??AGGAAGCAGCTGGCTACCAAGGCAGCTCGTAAGAGTGCTCCCGCCACCGGTGGTGTAAAGAAACCTCATCGTTACAGGCCCGGAACGGTAGCT?TGAGAGAAATCCGTCGTTACCAAAAATCTACCGAGCTCCTCATCCGTAAATTGCCTTTCCAGAGGTTGGTGAGGGAAATCGCTCAGGATTTCAAAACCGATCTTCGATTCCAGAGCTCTGCTGTCATGGCCCTTCAGGAAGCCAGCGAAGCTTACCTCGTCGGTTTGTTCGAAGACACTAACTTGTGCGCTATCCACGCCAAGAGAGTAACAATCATG
	'NEP_Nephilengys_malabarensis' GAACACTGTATATAGTGTTTGGGGCTTGAGCGGCTATAGTTGGGACTGCTATGAGTGTATTAATTCGCACGGAATTGGGTCAATCGGGAAGATTGATGGGTGATGATCAATTATATAATGTAATTGTAACTGCTCATGCTTTTGTAATAATTTTTTTTATAGTAATACCTATTTTAATTGGGGGTTTTGGTAATTGATTGGTTCCTTTAATGTTAGGTGCTCCTGACATAGCCTTTCCTCGAATAAATAATTTAAGATTTTGGTTGTTACCACCTTCATTGTTTTTATTATTTGTTTCGTCAATAGTTGAGATAGGGGTAGGGGCTGGTTGAACTGTTTATCCGCCCTTAGCCTCATTAGAAGGTCATTCGGGTAGTTCAGTAGATTTTGCTATTTTTTCTTTACATTTAGCTGGTGCTTCATCAATTATAGGCGCTATTAATTTTATTTCTACAATTATAAATATACGATCATACGGAATAACTATGGAGAAAGTACCCTTATTTGTTTGATCTGTTTTAATTACTGC?ATTTTATTACTTTTATCTTTGCCTGTTTTGGCAGGTGCAATTACTATACTACTAACAGATCGAAATTTTAATACCTCATTTTTTGACCCTTCTGGAGGGGGGGATCCTATTTCACTT?AACATTTATTTTGCCAT?????????CCTGAGGTATATATTTTAATTCTTCCTGGATTTGGAATTGTTTCACATATTATTAGCGCTTCCGTAGGAAAGCGTGAACCGTTTGGAAATCTAGGCATAATTTATGCTATAGTTGGAATTGGTGGAATGGGTTTTGTAGTGTGAGCTCATCATATATTTTCTGTGGGAATAGATGTAGATACTCGAGCTTATTTTACAGCTGCAACTATAATTATTGCGGTCCCAACAGGAATTAAAGTTTTTAGTTGAATAGCAACTCTTCATGGTTCTTATTTTAAATTAGAAACCCCTTTATTATGGTGTGTTGGGTTTGTGTTTTTATTTACATTAGGGGGTATCACAGGGGTAGTATTATCTAATTCCTCTTTAGATATTATTTTACATGATACTTATTATGTGGTGGCTCATTTTCATTACGTATTAAGAATAGGGGCGGTTTTTGCTATTTTAGGTGGAATTACTTATTGATTTCCTCTATTTTTTGGGGTTGTTTTTAATGGTAAGAAAAGAAAGCTTCAGTTTTATATTATGTTTGTGGGGGTAAATATAACTTTTTTTCCTCAGCACTTTTGTGCTAAGGTAGCATAATCATTAGCCCTTTAATTGAGGGCTTGTATGAAGGGTTAAACAATTTAATTA---CTTT-CTT-ATATAAAAT-AATCTAAATTTTACTAA-ATATAAAAATATATTTATAAAAATATTAGACGACAAGACCCTATTGAACTTTA-CTAAAGTTAAGCTGGGGTAGCTAATT--AATTATAA--TTTTAATATTTTTA-------------------AACTTTT-ATAAA---GACCCAATA--TAATTGATTATTTGAATTAAGTTACCATAGGGATAACAGCGTAATTTATTTTTAAAGTTCGTATAAAAAAAAAAGATTGCGACCTCGATGTTGAATTATTGTTTCA----ATTATGCAACAGCTTAAA-TTGTGGGTCTGTTCGACCCTTAAGACAATACATGATTTGAGTTCAAATCGGTGTAAGCCAGATTGGTTTCTATCTAT--ATTTAT-AATTTGTTTAGTACGAAAGGACCAACAAAACTATTTT-TA--------------ATA--TCTTTTTGGCAG-AAAATTGCATTAGACTTAGACTCTAAATACACTAATAATATCTTTAATTAATTCCCTACTAATAATTATTTGTATATTAATTAGTGTAGCATTTTACACAATCTTAGAACGAAAAACCTTAAGATATATTCAAATTCGTAAAGGACCAAATAAAGTAGGATTTATAGGAATTCTACAGCCATTTAGAGACGCAATTAAACTTTTTAATAAAAATCTTATTAATCCAGATATATCTAATTCAACTATTTCTTTAATTACCCCTAGATTAAGGTTATTTTTAGCTTTAATTATTATTCCTATTATCCCCTTTAATAATTTTCTTTTATTTGATAATAAACATAATATTTTAACTTTTTTTGTAATTTCTAGATTAGCTGTTTATTCTATTTTGATAATTGGATGATCACACATTTATTATCTTTTTCGGGGCTTAATATTATT-----AAGA-CATTACTAATAAATCCTTTTTAT-A-AAAAAATTTT-TATTTTTTTTCTT-TAAATAT-AGTTTAAAGTAACCCACTATAG-CTTTTATATAGTCTACACCTTTACCTAACTTGTTAGAATT----CTTTTT-GG--AATAATATTAT-AAAATAAATTCTTTAGACGGAGGTATATAAAATTTAAA--AAA-AAGTGAAAAATAACGTGGATTATCGATTATTTAGCAGGTTGGAAGGCAGCAGGCGCGCAAATTACCCACTCCCGGCACGGGGAGGTAGTGACGAAAAATAACGATACGGGACTCTTTCGAGACCCCGTAATCGGAATGAGCACAGCCCAAACCCTT-TC-ACGAGGA-TCCATTGGAGGGCAAGTCTGGTGCCAGCAGCTGCGGTAATTCCAGCTCCAATAGCGTATATTAAAGTTGTTGCGGTTAAAAAGCTCGTAGTTGGATCTC-AGC-GCGGGA-CGGGGGGA-----CC--GCCCAACGGCGGA----CATC--CCC-CCGCC-TCCC--GGC--ATTCG-GCCGG-T-TT------CCCC-GGGATGATCTTCGCCGGTCGT--CCG-GG-G-TGACCGGCGA--GTTTAC---------------------TTTGAA-A--------------AAATTAGAGTGCTCAGAGCAGGC------GC----G-ACGCCTG--GATAATGGTGCATGGAATAATGGAACAGGACCTCGGTTCTG-CT--TTGTT------------GGTCGTAGGAACCCGAGGTAATGATTAAGAGGGACAGACGGGGGCATTCGTATTGCGACGCTAGAGGTGAAATTCTTGGACCGTCGCAAGACGAACCACTGCGAAAGCATTTGCCAAGAATGTTTCCATTAACCAAGAACGAAAGTTAGAGGTTCGAAGGCGATCAGATACCGCCCTAGTTCTA-ACCATAAACGATGCCAGCCAGCGATCCGGCTGCGTTCCT----AGAA--TGACGCGCCGGGCAGCTT--CCGGGAAACCAAAGCTTCTGGGTTCCCAAGGAGTTTTAC-ATGCGT--GCGAGTCAATGGG-TTTYGAACAAGCCCA-GAGGCGGAGCGAAAGCAAW---GAATA-----------------TATTGGTCGGGATCCC-CTTTCC------TT--CG--A---G--GGAGGGGCGCACCGRCGGCC-CG----CTTG----GCGACCAG----TCG-CGGGGCGGCGTCCG-AGCACACACGTTGGGACCCGAAAGATGGTGAACTATGCCCGGGCAGGACGAG-GCCAGAGGAAACTCTGGTGGAGGTCCGCA-GCGGTTCTGACGTGCAAATCGATCGTCAGATCCGGGTATAGGGGCGAAAGACCAATCGAACCATCTAGTAGCTGGTTCCCTCCGAAGTTTCCCTCAGGATAGCTGGCGCTCG--G---A-GACTCAGTCTCA---TCCGGTAGAGCGAATGATTAGAGGC--C-TTGGGGCCGAA-ACGAC-CTCAACCTATTCTCAAACTTTCAATGGGTGA-----GAAGTCC----G--CCTTGCCGACTGCG--AAGG-C-CG--GAC---C--GTGAC-GGA----TA???????????????CGGAGTAGCCCCCAGGGAACAGTTAGCTACCAAGGCTGCTCGTAAGAGCGCCCCTGCTACTGGTGGTGTTAAGAAGCCCCATCGTTACAGGCCCGGAACAGTAGCTTTGAGAGAAATTCGTCGTTACCAAAAATCCACGGAGCTATTGATCCGTAAGCTCCCTTTCCAGAGGTTGGTGAGAGAAATCGCTCAGGATTTCAAAACAGATCTCCGATTCCAGAGCTCTGCCGTCATGGCTCTACAAGAAGCCAGCGAAGCCTACTTGGTTGGGTTGTTCGAAGACACTAACTTGTGCGCTATCCACGCCAAGAGAGTAACAATCATG
	'NEP_Nephilengys_papuana'     GGACGTTATATCTAGTATTTGGGGCTTGAGCAGCTATAGTTGGGACTGCTATAAGTGTATTAATTCGTACAGAGTTAGGTCAATCTGGAAGATTTATAGGTGATGATCAGTTATATAATGTAATTGTTACTGCACATGCTTTTGTAATAATTTTTTTTATAGTAATACCTATTTTAATTGGGGGTTTTGGTAATTGATTGGTTCCTTTAATGTTAGGTGCTCCTGATATAGCTTTTCCTCGTATAAATAATTTAAGATTTTGGTTGTTACCTCCTTCATTATTTTTGTTATTTATTTCATCAATGGTTGAAATAGGGGTGGGAGCTGGGTGAACTGTTTATCCACCTCTAGCTTCATTAGAAGGGCATGCGGGAAGTTCAGTGGATTTTGCCATTTTTTCATTACATTTAGCTGGTGCTTCATCAATTATGGGTGCTATTAATTTTATTTCTACAATTATAAACATACGTTCGTATGGAATAACTATAGAAAAAGTTCCTTTATTTGTTTGATCAGTTTTAATCACTGC?GTTTTATTATTATTATCTTTACCTGTTTTAGCTGGTGCAATTACAATATTATTGACAGATCGAAATTTTAATACTTCTTTTTTTGATCCTTCTGGGGGGGGAGATCCTATTTTATTTCAACATTTGTTTTGACAT???????????????????????????????????????????????????????????????????????????????????????????????????????????????????????????????????????????????????????????????????????????????????????????????????????????????????????????????????????????????????????????????????????????????????????????????????????????????????????????????????????????????????????????????????????????????????????????????????????????????????????????????????????????????????????????????????????????????????????????????????????????????????????????????????????????????????????????????????????????????????????????????????TGTGCTAAGGTAGCATAATCATTAACCTTTTAATTAAAGGCTTGCATGAAAGGTTAAACAATTTAATTC---TTTT-TTG-ATTCAAAAT-TATCTAAATTTTACTAA-ATATAAAAATATATTTATAAAATTATTAGACGATAAGACCCTATTGAACTTTA-CTAAAGTTAAGCTGGGGCAGCTAATT--AATTACAA--TTTTAATTTTTA---------------------AATTTAA-ATAAA---GACCCAATA--TAATTGATTATTTGAATTAAGTTACCATAGGGATAACAGCGTAATTTATTTTTAAAGCTCATATTAAAAAAAAAGATTGCGACCTCGATGTTGAATTATTGTTTCA----ATTACGCAACAGTATAAA-TTGTGGGTCTGTTCGACCCTTAAAACAATACATGATTTGAGTTCAAATCGGCGTAAGCCAGATTGGTTTCTATCTAT--AATTTT-ACTTTGTTTAGTACGAAAGGACCCACAAAATTATTTT-TA--------------ATA--TCTTTTTGGCAGAAAAATTGCATTAGACTTAGAATCTAATTATACTAATAATATCTTTAATAAATTCACTATTGAGAATTATTTGTATTTTAATCAGTGTGGCATTTTACACAATTTTAGAACGAAAAACCTTAGGTTATATCCAAATTCGTAAAGGCCCAAATAAAGTAGGATTAATAGGAATTTTACAACCATTTAGAGATGCAATTAAACTTTTTAATAAAAATATTATTAATCCAGATATATCTAATTCCATTATTTCTTTAATTATACCAAGATTCAGGCTATTTCTAGCCTTAATTATTATTCCTATTATCCCCTTTAATAATTTTTTTTTATTTGATAATAAACATAATATTTTAATTTTCTTTATTATTTCTAGATTAGCCGTTTATTCTATTTTAATAATTGGTTGATCGCACATTTATTATCTTTTTCGAGTTTTAGTATTATT-----AAAA-CACTACTAATAAATCCTTTTTGT-A-AAAAAATTTT-GATCTTTTTTCCT-TAAATAA-AATTTAAAGTAACCCACTATAA-CTTTTATATAGTCTACACCTTTACCTAACTTATTAGAAAT----CTTTTT-GG--AATTGTATTAT-AAAATAAATTCTTAAGACGGAGGTATATAAAATTTTAA--TAA-AAGTAAAAAATAACGTGGATTATCGATTATTTAGCAGATTGGARGGCAGCAGGCGCGCAAATTACCCACTCCCGGCACGGGGAGGTAGTGACGAAAAATAACGATACGGGACTCTTTCGAGACCCCGTAATCGGAATGAGCACAGCCCAAACCCTT-TC-ACGAGGA-TCCATTGGAGGGCAAGTCTGGTGCCAGCAGCTGCGGTAATTCCAGCTCCAATAGCGTATATTAAAGTTGTTGCGGTTAAAAAGCTCGTAGTTGGATCTC-AGC-GCGGGA-CGGGGGGA-----CC--GCCCAACGGCGGA----CATC--CGC-CCGGA-TCCC--GGC--AGTCG-GCCGG-T-TT------CCCC-GGGATGATCTTCGCCGGTCGT--CCG-GG-G-TGACCGGCGA--GTTTAC---------------------TTTGAA-A--------------AAATTAGAGTGCTCAGAGCAGGC------GC----G-ACGCCTG--GATAATGGTGCATGGAATAATGGAATAGGACCTCGGTTCTA-TT--TTGTT------------GGTCGTCGGAACCCGAGGTAATGATTAAGAGGGACAGACGGGGGCATTCGTATTGCGACGCTAGAGGTGAAATTCTTGGACCGTCGCAAGACGAACCACTGCGAAAGCATTTGCCAAGAATGTTTCCATTAACCAAGAACGAAAGTTAGAGGTTCGAAGGCGATCAGATACCGCCCTAGTTCTA-ACCATAAACGATGCCAGCCAGCGATCCGGCTGCGTTCCT----AGAA--TGACGCGCCGGGCAGCTT--CCGGGAAACMAAAGCTTCTGCGTTCCCAAGGAGTCTAAC-ATGCGT--GCGAGTCAATGGG-TCTCGAACAAGCCCAGGAGGCGGAGCGAAAGCAAA---ACTCAA---------------TTGTACGTCGGGATCCC-CTCTCC-----GCT--CG--C---G--GGAGGGGCGCACCGACGGCC-CG----CCCC----GCAACGTG----TCG-CGGGGCGGCGTCCG-AGCACACACGTTGGGACCCGAAAGATGGTGAACTATGCCCGGGCAGGACGAG-GCCAGAGGAAACTCTGGTGGAGGTCCGCA-GCGGTTCTGACGTGCAAATCGATCGTCAGATCCGGGTATAGGGGCGAAAGACCAATCGAACCATCTAGTAGCTGGTTCCCTCCGAAGTTTCCCTCAGGATAGCTGGCGCTCG--G---A-GACTCAGTCTCA---TCCGGTAGAGCGAATGATTAGAGGC--C-TTGGGGCCGAA-ACGAC-CTCAACCTATTCTCAAACTTTCAATGGGTGA-----GAAGTCC----G--CCTTGCCGACTGCG--AAGG-C-CG--GAC---C--GCGAC-GGA----TG???????????????GGGTAAAGCCCCCAGGAAGCAGTTGGCCACCAAGGCTGCTCGTAAGAGCGCCCCTGCCACCGGTGGTGTCAAGAAGCCCCATCGTTACAGGCCCGGAACGGTAGCTCTGAGAGAAATCCGTCGTTACCAAAAGTCCACTGAGCTTTTGATCCGTAAATTGCCTTTCCAGAGGTTGGTGAGGGAAATCGCTCAAGATTTCAAAACCGATCTCCGATTCCAGAGCTCCGCCGTCATGGCTCTGCAAGAGGCTAGCGAAGCTTACTTGGTCGGTCTGTTCGAAGACACCAACTTGTGCGCTATCCACGCCAAGAGAGTCACTATTATG
	'NEP_Nephilingis_cruentata'   GGACATTGTATTTAATTTTTGGAGCTTGAGCTGCTATAATAGGAACTGCTATAAGAGTATTAATTCGAATTGAGCTTGGTCAACCTGGGAGATTTATAGGAGATGATCAATTATATAATGTAATTGTAACAGCACATGCATTTGTAATAATTTTTTTTATAGTTATACCTATTTTAATTGGGGGATTTGGTAATTGGTTAGTACCTTTAATATTAGGTGCACCTGATATAGCATTTCCTCGAATAAATAATTTAAGATTTTGATTATTACCACCTTCTCTTTTTTTATTAGTAATTTCTTCCATAGTAGAAATAGGAGTTGGTGCTGGTTGGACTATTTATCCCCCTCTTGCGTCTTTAGAGGGGCATTCTGGGAGATCAGTAGATTTTGCAATCTTTTCATTACATTTAGCTGGTGCTTCATCAATTATAGGTGCAATTAATTTTATTTCTACAATTATAAATATACGATCATATGGTATAACTATAGAAAAAGTTCCTTTATTTGTTTGATCAGTATTAATTACGGC?GTTTTGTTATTATTATCTTTACCTGTGTTAGCAGGTGCTATTACAATATTATTAACTGATCGGAATTTTAATACTTCTTTTTTTGATCCTTCAGGAGGTGGTGATCCAATTTTATTTCAACATTTATTTTG?CAT?????????CCTGAAGTATATATTTTAATTCTTCCTGGATTTGGGATTGTTTCTCATATTATTAGTGCTTCTGTAGGTAAGCGTGAACCTTTTGGTAATTTAGGAATAATTTATGCAATAGTAGGAATTGGAGGAATAGGATTTGTAGTATGAGCTCATCATATGTTTTCTGTGGGTATAGATGTAGATACTCGAGCGTATTTTACTGCAGCAACAATAATTATTGCTGTACCTACTGGAATTAAGGTTTTTAGTTGAATAGCAACACTTCATGGATCTTATTTTAAATTAGAAACATCTTTATTGTGATGTATAGGTTTTGTATTTTTATTTACATTAGGAGGTATTACTGGGGTAGTTTTATCTAATTCTTCATTGGATATTATTCTTCATGATACTTATTATGTAGTAGCTCATTTTCATTATGTATTAAGAATAGGGGCTGTTTTTGCTATTTTAGGGGGGATTACATATTGATTTCCTTTATTTTTTGGAATTGTTTTTAGGGGTAAAAAAAGTAAATTACAGTTTTATATTATATTTCTTGGGGTAAATATAACTTTTTTTCCTCAACATTTT????????????GCATAATCATTAGTCTTTTAATTAAAGGCTTGTATGAATGGTGAAACAATATATTTT---CTCT-CTT-ATATAATTT-TTTCAAAATTATATTAA-ATATAAAAATATATTTATAAATATATAAGACGACAAGACCCTATTGAACTTTA-CTTTAGTTTAGCTGGGGCAGCTAATT--AAATAAAA--TTTTAATTTATTATATATATAT--------ATATATATTA-TAAAT---GATCCAACC-ATAGTTGATTTTATGAATTAAGTTACCATAGGGATAACAGCATAATTTTTTTTTAAAGTTCATATTTAAAAAAAAGATTGTGACCTCGATGTTGAATTATTGTTCCA-TTTATTACGCAATAGTATAAA-ATGTAGGTCTGTTCGACCTTTAATACATTACATGATTTGAGTTCAAATCGGTGTAAACCAGATTGGTTTCTATCTAT--ATCATT-TGTTTATTTAGTACGAAAGGACCAATAAACTTATTTT-AA--------------ATA--ACTTTTTGGCAGAAACATTGCATTAGATTTAGAATCTAATTACACTATTCATTTCTTTAATTAATTCCTTTATATCAATAATTTGTATTTTAATTAGTGTTGCTTTTTTTACTATTCTAGAACGAAAAATTTTAAGTTATATTCAAATTCGAAAAGGACCTAATAAAGTAGGTTTTATGGGAATTTTACAACCTTTCAGAGATGCTATTAAATTATTTAATAAAAACCTTATTAATCCAGATATATCTAATTTCCTTATTTCTTTATTAACACCAAGACTTAGATTATTTCTAGCCTTAATTATTATTCCTTTAATTCCATTTAACAATTTTTCATTTTTTGATAATAAACATAATATTCTCACTTTTTTTGTTATTTCCAGATTAGCTGTTTATTCCATTTTAATACTGGGTTCATCGCACATTTATTGTATTTTTCGAATTTAAATATTGTT-----TAAA-TTTTACTAATAAATCCTATTTTT-A-GGAAAAATTT-CTTTTTCCTTCCT-TTAATAT-TTTTAAAAGTAACCCATTATAA-CTTAAATATGGTCTACACCTTTACCTAACTTATTAGGTTTAATACTAGTG-AG--AATAAAATTTTAAAAATAAATTCTTAAGATGGAGGTATATAAAATATAAA--TAA-AAGTGAAAAGTAACGTGGATTATCGATTACTTAACAGGTTGGGAGGCAGCAGGCACACATGTACCCCACTACCGGCCGGGGGAGGTAGTGACGAAAAATAGCGAGACGGGACTCGTACGAGACCCCGTTATCGGAATGAGAGGGCACCAAATCCTT-TC-GCGAGGA-TCCATTGGAGGGCAAGACTGGTGCCAGCCGCTGCGGTAACTCCAGCTCCAATAGCGTATATTAAAGTTGTTGCGGTTAAAAAGCTCGTAGTTGGACATC-GGCCAAGGGG-CGGCAGGTCGTGGCC--CTCTCCGGGTGGG----G-CC--TGT-CCGCT-ACC---GGT--CCACCTGCCGG-TGGCACCCAACCCC-GGGGAGGTT--GAGAGATCCC--CCGGGGGG-CGACCGGCAA--GTTTAC---------------------TTTGAT-C--------------GAATCAGAGTGCTCAGAGCAGGC------CA----C-GGGCCCG--GATGATAATGCATTGAATAATAGAAGAGGACCTCGGCTCGG------CGTT------------GGTTTTCTGAGCGCGAGGTAATGATAGATTGGAGCGGACGGGGTCATTCGTACTGCCGCGCTAGAGGTGAAATTCAGAGAACGTGGCGAGACGCACGACGGCGAAAGCATTTGTCAAGAACGCTTCCATGAATAAAGAACGAAGGTTCGGTGATCAAAGGCGATTAGATACCGCTGTAGTTCTG-ACGGTAAACGATGCCTCCTGGCGATCCGGCCGCGTCATG----TGTATTGGTCGCGCCGAGGCAGCC--CCCGCAACCCAACCT-------CCTCCAAGGAGTCTAAC-ATGCGT--GCGAGTCGTCGGG-ACTCGACAAAGCCCA-CGGGCGCAGCGAAAGCGAG---AGAAG--------------------GTGTCGGGATCCT-CCCCCT-------CG-CG------T--GGGGAGGCGCACCGACCGCG-GC----CCC-----CCCTC-------CGG-GGCGACGG-CCGCG-AGCACGTACGTTGGGACCCGAAAGATGGTGAACTATCCCCGGGCAGGGCGAA-GGCGGGGGAAACCCTGCAGGAGGCTCGAA-GCGCTTCTGACGTGCAAATCGATCGCCAGACCCGGGCATAGGGGCGAAAGACCAATCGAACCGTCTGATAGCTGGTTCCCTCCGAAATTTCCCTCAGGATAGCTGGCGCTCGGCG-------TCCAGTCTCG---TCTCGTCGAGCGACTGATTAGAGGG--GATCGGGGTCTCC-AGGGC-CTCGACCTATTCTCAAACTGACAAGAGGCGA-----AGGGGCC----C--GCCTTCCTC-TCGGGGAAGG---CG--GGC-------ACGG-AGA----TG???????????????AGGCAAAGCTCCCAGGAAGCAGTTAGCTACTAAGGCTGCTCGTAAGAGCGCCCCTGCTACTGGTGGTGTTAAGAAGCCTCATCGTTACAGGCCCGGAACGGTAGCTTTGAGAGAAATTCGTCGTTACCAAAAATCTACGGAGCTATTGATTCGTAAATTGCCCTTTCAGAGGTTGGTGAGAGAAATCGCTCAGGATTTCAAAACGGATCTCCGATTCCAAAGCTCTGCCGTCATGGCTCTACAAGAAGCTAGCGAAGCTTACTTGGTTGGGTTGTTCGAAGATACTAATCTGTGCGCTATCCACGCCAAGAGAGTAACAATCATG
	'NEP_Nephilingis_livida'      GGACATTATATTTAATTTTTGGAGCTTGAGCTGCTATAGTAGGAACTGCTATAAGAGTATTAATTCGGATTGAGCTTGGTCAACCTGGGAGATTTATGGGAGATGATCAATTATATAATGTAATTGTAACAGCACATGCTTTTGTAATAATTTTTTTTATGGTTATACCAATTTTAATTGGGGGATTTGGAAATTGGCTGGTACCTTTGATATTAGGTGCTCCAGATATAGCATTTCCTCGAATAAATAATTTAAGATTTTGATTATTACCCCCCTCTCTTTTTTTATTAGTAATTTCTTCTATAGTAGAAATAGGGGTTGGTGCTGGGTGAACTATTTACCCCCCCCTGGCCTCCTTAGAAGGACATTCTGGGAGATCAGTAGATTTTGCAATTTTTTCGTTACATTTAGCTGGTGCTTCATCAATTATAGGTGCAATTAATTTTATTTCTACAATTATAAATATACGATCGTTTGGAATATCTATAGAAAAAGTTCCTTTATTTGTTTGATCAGTATTAATTACTGC?GTTTTATTATTATTATCTTTACCCGTGTTAGCAGGTGCTATTACAATATTATTAACTGATCGGAATTTTAATACTTCTTTTTTTGACCCTTCTGGAGGGGGGGATCCAATTTTATTTCAACATTTATTTTGACAT?????????CCTGAAGTATATATTTTAATTCTTCCTGGATTTGGGATTGTTTCTCATATTATTAGTGCTTCTGTGGGTAAACGTGAGCCATTTGGTAATTTAGGAATAATTTATGCAATAGTAGGAATTGGGGGTATAGGATTTGTGGTTTGAGCTCATCATATATTTTCTGTTGGCATAGATGTTGATACTCGGGCATATTTTACTGCAGCAACAATAATTATTGCTGTACCCACTGGTATTAAGGTATTTAGATGGATAGCTACACTTCATGGGTCATATTTTAAATTGGAGACATCTCTGTTGTGATGTATCGGTTTTGTGTTTTTATTTACGTTAGGGGGAATTACTGGAGTAGTCTTATCTAATTCTTCATTAGATATTATTCTTCATGATACTTATTATGTAGTAGCTCATTTTCATTATGTGTTAAGAATGGGGGCTGTTTTTGCAATTTTAGGGGGAATTACATATTGATTTCCTTTATTTTTTGGAATTGTTTTTAGAGGGAAAAAAAGCAAATTACAATTTTATATTATATTTGTTGGGGTAAATATAACTTTTTTTCCTCAACATTTTTGTGCTAAGGTAGCATAATCATTAGTCTTTTAATTAAAGGCTTGTATGAAAGGTGAAACAATTAATTTT---CTTT-CTT-ATTTAATTT-TTTCAAAATTATATTAA-ATATAAAAATATATTTATAAATATATAAGACGACAAGACCCTATTGAACTTTA-CTTTAGTTTAGCTGGGGCAGCTAATT--AAACAAAA--TTTTAATTTATTATACTA-TAT--------ATACTATATT-ATAAA---GACCCAACT-ATAGTTGATTTTATGAATTAAGTTACCATAGGGATAACAGCATAATTTTTTTTTAAAGCTCATATTTGAAAAAAAGATTGTGACCTCGATGTTGAATTATTGTTACA----TTTACGCAATAGTATAAA-ATGTGGGTCTGTTCGACCTTTAATACATTACATGATTTGAGTTCAAATCGGTGTAAACCAGATTGGTTTCTATCTAT--AGTATA-TTTTTATTTAGTACGAAAGGACCAATAAATTTATTTT-AA--------------ATA--ACTTTTTGGCAGAAACATTGCATTAGATTTAGAATCTAATTACACTATTTATTTCCCTTATTAATTCCCTTATATCAATAATTTGTATTTTAATTAGTGTTGCTTTTTTTACTATTTTAGAACGAAAAATTTTAAGCTATATTCAAATTCGAAAAGGACCTAATAAAGTGGGTTTTATGGGAATTTTACAACCTTTTAGAGATGCAATTAAATTATTTAATAAAAATCTTATTAACCCAGATATATCCAATTTTCTTATTTCTCTATTAACACCTAGACTTAGGTTATTTTTAGCTTTAATCATTATCCCCCTAATTCCATTTAACAATTTTTCATTTTTTGATAATAAACATAACATTTTAACTTTTTTTATTATTTCTAGATTAGCTGTTTATTCAACCTTAATAATTGGGTGATCGCACATTTATTATATTTTTCGAATTTGAATATTATT-----TAAA-TTTTACTAATAAATCCTATTTTT-G-AAAAAAATTT-CTTTTTTTTTCCT-TTAATAT-CTTTAAAAGTAACCCATTATAA-CTTAGATATGGTCTACACCTTTACCTAACTTATTAGATATAATGCTATTG-AG--AATAAAATTTTAAAAATAAATCCTTAAGATGGAGGTATATAAAATATAAA--TAG-AAGTGAAAAGTAGCGTGGATTATCGATTATTTAACAGGTTGGGAGGCAGCAGGCACGCAAATTACCCACTCCCGGCCCGGGGAGGTAGTGACGAAAAATAGCGAGACGGGACTTGTACCAGACCCCGTTATCGGAATGAGGGGGCACCAAATCCTT-TC-GCGAGGA-TCCATTGGAGGGCAAGACTGGTGCCAGCCGCTGCGGTAACTCCAGCTCCAATAGCGTATATTAAAGTTGTTGCGGTTAAAAAGCTCGTAGTTGGACATC-GGC-CAGGGG-CGGCAGGTCGTGGCC--CTCCGTGGGTGGG----G-CC--TGT-CCGTT-ACC---GGT--CCACCAGCCGG-TGGCATCCAACCCC-GAGGAGGTT--GCGAGATCCC--TCGGGTGG-CGACCGGCAA--GTTTAC---------------------TTTGAT-C--------------GAATCAGAGTGCTCAGAGCAGGC------CA----A-GGGCCCG--GATGATAATGCATTGAATAATAGAAGAGGACCTCGGCTCCG------CGTG------------GTTTTTCGGAGCGCGAGGTAATGATAGATTGGAGCGGACGGGGTCATTCGTACTGTCACGCTAGAGGTGAAATTCAGAGAACGTGGCGAGACGCACGACTGCGAAGGCATTTGTCAAGAACGCTTTCCTGAATAAAGAACGAAGGTTCGGTGATCAAAGGCGATCAGATACCGCTGTAGTTTTG-ACGGTAAACTATGCCTTCTGGCGATACGGCTGCGTCATG----TGTATTGGTCGCGCCGGGAAGCCT--CCGGGAAACCAAAGCTTTCGGGC???TAAGGAGTYTAAC-ATGCGT--GCGAGTCGCGGGGAACTCGACAAAGCCCA-GGGGCGGAGCGAAAGCGAG---AGT----------------------GCGTCGCGGTATC-CTCCCG--------------AGGTG--GTGGAGGCGCACCGACGGCC-GG----------------------------TGCGTCCGGCCCGATAGCACGTACGTTGGGACCCGAAAGATGGTGAACTATCCCCGGGCAGGGCGAA-GGCGGGGGAAACCCTGCGGGAGGCTCGAA-GCGCTTCTGACGTGCAAATCGATCGCCAGACCCGGGCATAGGGGCGAAAGACCAATCGAACCATCTGATAGCTGGTTCCCTCCGAAATTTCCCTCAGGATAGCTGGCACTCG----------ATCAGTCTCG---TCTCGTCGAGCGACTGATTGGGGGG--AATCGGGGTCCTCGAGGGC-CTCGACCTCTTCTCAAACTGACAAGAGGCGA-----AGTGACC----G--TCCTTCGTCGTCTACGGTGG---AA--GGT------GTTTT-AGA----TG???????????????AGGTAAAGCTCCCAGGAAGCAGTTAGCTACTAAGGCTGCTCGTAAGAGCGCCCCTGCTACTGGTGGTGTTAAGAAGCCTCATCGTTACAGGCCCGGAACGGTAGCTTTGAGAGAAATTCGTCGTTACCAAAAATCTACGGAGCTATTGATTCGTAAACTGCCTTTTCAGAGGTTGGTGAGAGAAATCGCTCAGGATTTCAAAACGGATCTCCGATTCCAAAGCTCTGCCGTCATGGCTCTACAAGAAGCTAGCGAAGCTTACTTGGTTGGGTTGTTCGAAGATACTAATCTGTGCGCTATCCACGCCAAGAGAGTCACTATCATG


;


END;

BEGIN CHARACTERS;
	TITLE  Complexity_and_size;
	DIMENSIONS  NCHAR=32;
	FORMAT DATATYPE = CONTINUOUS GAP = - MISSING = ?;
CHARSTATELABELS 
		1 FBL,
		2 FTPL,
		3 FCW,
		4 FCL,
		5 'sq_RA',
		6 'sq_EA',
		7 'dist_bet_opening',
		8 'opening_W',
		9 'duct_W',
		10 'duct_L',
		11 'cube_SV',
		12 MBL,
		13 MTPL,
		14 MCW,
		15 MCL,
		16 ECL,
		17 'cube_BV',
		18 'cube_PV',
		19 EW,
		20 'cube_EV',
		21 'SSD_BL',
		22 'SSD_TPL',
		23 'SSD_CW',
		24 'SSD_CL',
		25 'SGD_SB',
		26 'SGD_SP',
		27 'SGD_EB',
		28 'SGD_EP',
		29 'SGD_RB',
		30 'SGD_RP',
		31 FGC,
		32 MGC ; 
	MATRIX
	'NEP_Clitaetra_episinoides'    7.452 6.1 2.539 2.86 0.467 0.293 0.299 0.047 0.209 0.195 0.16 4.489 5.236 1.75 2.05 0.668 0.275 0.278 0.036 0.088 1.66 1.165 1.451 1.395 0.58 0.574 1.063 1.052 1.699 1.68 2.0 1.0
	'NEP_Clitaetra_irenae'         5.871 4.185 2.542 2.741 0.485 0.282 0.28 0.039 0.045 0.162 0.151 2.571 1.889 1.286 1.338 0.445 0.261 0.263 0.035 0.075 2.283 2.215 1.976 2.049 0.579 0.574 1.081 1.073 1.858 1.843 3.0 1.0
	'NEP_Herennia_etruscilla'      7.683 4.815 3.119 3.457 0.564 0.326 0.294 0.017 0.02 0.001 0.181 3.32 2.23 1.557 1.828 0.719 0.457 0.457 0.026 0.071 2.314 2.159 2.003 1.892 0.397 0.396 0.714 0.713 1.236 1.234 6.0 7.0
	'NEP_Herennia_multipuncta'     13.425 6.006 4.694 5.026 0.837 0.498 0.406 0.026 0.038 0.001 0.283 2.748 1.953 1.254 1.433 0.417 0.397 0.398 0.043 0.084 4.885 3.075 3.743 3.507 0.714 0.712 1.255 1.251 2.111 2.104 6.0 7.0
	'NEP_Nephila_clavata'          21.473 13.475 4.779 7.044 1.09 0.508 0.646 0.059 0.117 0.064 0.423 4.724 3.729 1.546 2.021 1.492 0.493 0.497 0.047 0.136 4.546 3.614 3.092 3.485 0.858 0.851 1.031 1.024 2.211 2.195 1.0 3.0
	'NEP_Nephila_clavipes'         25.27 13.302 5.947 8.182 1.146 0.833 0.96 0.055 0.091 0.115 0.437 4.143 3.421 1.443 1.819 1.493 0.504 0.508 0.05 0.142 6.099 3.888 4.122 4.498 0.866 0.859 1.651 1.639 2.271 2.254 2.0 2.0
	'NEP_Nephila_constricta'       35.406 23.448 8.651 11.487 0.522 0.377 0.393 0.036 0.078 0.237 0.294 3.06 2.774 1.185 1.399 1.104 0.397 0.4 0.043 0.117 11.571 8.453 7.302 8.211 0.741 0.734 0.949 0.941 1.315 1.304 5.0 2.0
	'NEP_Nephila_fenestrata'       21.095 15.017 5.942 7.456 1.045 0.754 0.699 0.032 0.129 0.383 0.678 4.129 4.008 1.46 1.982 1.171 0.541 0.543 0.04 0.114 5.109 3.747 4.071 3.762 1.253 1.249 1.395 1.39 1.933 1.926 6.0 5.0
	'NEP_Nephila_komaci'           35.028 20.646 8.827 12.042 2.241 1.126 0.98 0.033 0.1 0.399 0.689 5.261 4.639 1.899 2.429 1.515 0.593 0.598 0.065 0.171 6.658 4.45 4.648 4.957 1.162 1.152 1.898 1.882 3.779 3.748 2.0 2.0
	'NEP_Nephila_pilipes'          33.583 20.041 7.069 8.653 1.51 0.816 0.962 0.066 0.133 0.258 0.627 4.447 3.921 1.417 1.804 1.459 0.524 0.529 0.059 0.157 7.551 5.112 4.987 4.797 1.197 1.186 1.559 1.544 2.883 2.855 2.0 1.0
	'NEP_Nephilengys_malabarensis' 15.644 8.611 4.593 6.393 1.125 0.77 0.466 0.055 0.047 0.204 0.336 3.057 2.402 1.55 1.876 0.968 0.456 0.46 0.056 0.134 5.118 3.585 2.963 3.408 0.737 0.731 1.69 1.675 2.469 2.447 5.0 5.0
	'NEP_Nephilengys_papuana'      13.697 7.634 4.367 5.873 0.883 0.593 0.455 0.043 0.072 0.21 0.323 4.082 2.958 1.714 2.224 1.254 0.488 0.491 0.051 0.136 3.356 2.581 2.548 2.641 0.663 0.658 1.216 1.207 1.812 1.799 5.0 5.0
	'NEP_Nephilingis_cruentata'    22.572 10.693 7.062 9.258 1.572 1.027 0.764 0.046 0.017 0.016 0.399 2.877 1.843 1.23 1.492 0.491 0.365 0.367 0.05 0.099 7.846 5.803 5.739 6.204 1.093 1.086 2.814 2.795 4.307 4.279 3.0 5.0
	'NEP_Nephilingis_livida'       24.798 13.413 7.088 9.454 1.197 0.691 0.739 0.037 0.048 0.109 0.431 3.983 3.286 1.837 2.474 0.677 0.561 0.562 0.048 0.107 6.226 4.082 3.859 3.822 0.769 0.767 1.233 1.23 2.134 2.129 4.0 5.0

;

END;
BEGIN TREES;
	Title 'Trees from "nep_100712_all_3_gene_mb.con.tre"';
	LINK Taxa = Taxa;
	TRANSLATE
		1 'NEP_Clitaetra_episinoides',
		2 'NEP_Clitaetra_irenae',
		3 'NEP_Herennia_etruscilla',
		4 'NEP_Herennia_multipuncta',
		5 'NEP_Nephila_clavata',
		6 'NEP_Nephila_clavipes',
		7 'NEP_Nephila_constricta',
		8 'NEP_Nephila_fenestrata',
		9 'NEP_Nephila_komaci',
		10 'NEP_Nephila_pilipes',
		11 'NEP_Nephilengys_malabarensis',
		12 'NEP_Nephilengys_papuana',
		13 'NEP_Nephilingis_cruentata',
		14 'NEP_Nephilingis_livida';
	TREE 'con all compat++' = (((((1:0.1174173757847641,2:0.19805438327553523):0.28694954987020826,(5:0.19677405108428175,((6:0.13620968583342924,8:0.1405072966806513):0.01479460952253209,9:0.14299509536612126):0.045799303681078575):0.1216257264024444):0.03710092492723319,(14:0.06745903553901542,13:0.0599391726935939):0.2660395915834929):0.03779777464310275,(7:0.1464657187362841,10:0.05785688210699236):0.252702797078188):0.03663844201867877,((3:0.07439623744445142,4:0.08633817539570003):0.07534416624741067,(11:0.07864146659004599,12:0.0570565386601992):0.07255368111990358):0.02415361989578579):0.32805034300463076;
	TREE Nee_transformed = (((11:0.30102999566398114,12:0.30102999566398114):0.30102999566398114,(4:0.30102999566398114,3:0.30102999566398114):0.30102999566398114):0.5440680443502754,((7:0.30102999566398114,10:0.30102999566398114):0.6989700043360189,((13:0.30102999566398114,14:0.30102999566398114):0.6020599913279623,((1:0.30102999566398114,2:0.30102999566398114):0.4771212547196624,(5:0.6020599913279623,((8:0.30102999566398114,6:0.30102999566398114):0.1760912590556813,9:0.47712125471966244):0.12493873660829985):0.17609125905568124):0.1249387366082999):0.09691001300805657):0.14612803567823773):0.41679813056086956;

END;


BEGIN LABELS;
	TAXAGROUPLABEL Nephila COLOR = (RGB 0.02352941 0.73333333 0.16470588) ;
	TAXAGROUPLABEL '"Nephila"' COLOR = (RGB 0.96862745 0.03137255 0.59215686) ;
	TAXAGROUPLABEL Herennia COLOR = (RGB 0.44705882 0.21176471 0.8) ;
	TAXAGROUPLABEL Clitaetra COLOR = (RGB 1.0 0.36078431 0.2) ;
	TAXAGROUPLABEL Nephilengys COLOR = (RGB 0.2 0.2 1.0) ;
	TAXAGROUPLABEL Nephilingis COLOR = (RGB 0.96862745 0.12941176 0.12941176) ;
	TAXAGROUPLABEL '"zygiellids"' COLOR = (RGB 1.0 0.76862745 0.76862745) ;


END;

BEGIN SETS;
	TAXPARTITION * UNTITLED  =  Clitaetra :  1 -  2, Herennia :  3 -  4, '"Nephila"' :  5 -  6 8 -  9, Nephila :  7 10, Nephilengys :  11 -  12, Nephilingis :  13 -  14;

END;

BEGIN ASSUMPTIONS;
	TYPESET * UNTITLED  (CHARACTERS = Character_Matrix)  =  unord:  1 -  4197;
TYPESET * UNTITLED  (CHARACTERS = Complexity_and_size)  =  Squared:  1 -  32;

END;

Begin mrbayes;
set autoclose = yes;
outgroup mnspa_52;
charset cox1 = 1 -1244;
charset 16S = 1245 -1835;
charset nad1 = 1836 -2197;
charset 12S = 2198 -2476;
charset 18S = 2477 -3285;
charset 28S = 3286 -3857;
charset h3 = 3858 -4197;
partition by_genecodon = 7 : cox1 , 16S , nad1 , 12S , 18S , 28S , h3;
set partition = by_genecodon;
prset ratepr = variable;
unlink shape = ( all ) pinvar = ( all ) statefreq = ( all ) revmat = ( all );
prset applyto = ( 5 , 6 , 7 ) statefreqpr = fixed ( equal );
lset applyto = ( 1 , 2 , 3 , 6 , 7 ) nst = 6 rates = invgamma;
lset applyto = ( 4 , 5 ) nst = 6 rates = gamma;
set autoclose = yes;
mcmcp ngen = 50000000 printfreq = 1000 samplefreq = 1000 nchains = 8 temp = 015 savebrlens = yes filename = nep_100712_all_3_gene_mb;
mcmc;

END;
BEGIN CODONS;
	CODESET * UNTITLED  (CHARACTERS = Character_Matrix)  =  universal:  1 -  4197;


END;

BEGIN MESQUITECHARMODELS;
	ProbModelSet * UNTITLED  (CHARACTERS = Character_Matrix)  =  'Jukes-Cantor':  1 -  4197;
ProbModelSet * UNTITLED  (CHARACTERS = Complexity_and_size)  =  Brownian_default:  1 -  32;
END;

Begin MESQUITE;
		MESQUITESCRIPTVERSION 2;
		TITLE AUTO;
		tell ProjectCoordinator;
		timeSaved 1457286132097;
		getEmployee #mesquite.minimal.ManageTaxa.ManageTaxa;
		tell It;
			setID 0 8253403486177404808;
			tell It;
				setDefaultOrder  10 11 19 20 33 32 34 36 38 39 51 52 47 50;
				attachments ;
			endTell;
		endTell;
		getEmployee #mesquite.charMatrices.ManageCharacters.ManageCharacters;
		tell It;
			setID 0 1226131507317593100;
			mqVersion 275;
			checksumv 0 3 2017129385 null  getNumChars 4197 numChars 4197 getNumTaxa 14 numTaxa 14   short true   bits 2305843009213693967   states 15   sumSquaresStatesOnly 1305392.0 sumSquares 9.223372036854997E18 longCompressibleToShort false usingShortMatrix true   NumFiles 1 NumMatrices 2;
			mqVersion;
			setID 1 1665143693343505611;
			tell It;
				setDefaultOrder  0 1 2 3 10 9 8 7 6 5 4 11 12 13 14 15 17 19 16 18 22 23 24 25 26 27 28 29 30 31 47 48;
				attachments ;
			endTell;
			mqVersion 275;
			checksumv 1 3 449401533 null  numChars 32   numItems 1   min 0.001   max 35.406   sumSquares 13310.319106000004   NumFiles 1 NumMatrices 2;
			mqVersion;
		endTell;
		getWindow;
		tell It;
			suppress;
			setResourcesState false false 192;
			setPopoutState 400;
			setExplanationSize 0;
			setAnnotationSize 0;
			setFontIncAnnot 0;
			setFontIncExp 0;
			setSize 1920 962;
			setLocation -8 -8;
			setFont SanSerif;
			setFontSize 10;
			getToolPalette;
			tell It;
			endTell;
			desuppress;
		endTell;
		getEmployee  #mesquite.minimal.ManageTaxa.ManageTaxa;
		tell It;
			showTaxa #8253403486177404808 #mesquite.lists.TaxonList.TaxonList;
			tell It;
				setTaxa #8253403486177404808;
				getWindow;
				tell It;
					newAssistant  #mesquite.lists.DefaultTaxaOrder.DefaultTaxaOrder;
					newAssistant  #mesquite.lists.TaxonListCurrPartition.TaxonListCurrPartition;
					getTable;
					tell It;
						rowNamesWidth 184;
					endTell;
					setExplanationSize 30;
					setAnnotationSize 20;
					setFontIncAnnot 0;
					setFontIncExp 0;
					setSize 1728 895;
					setLocation -8 -8;
					setFont SanSerif;
					setFontSize 10;
					getToolPalette;
					tell It;
						setTool mesquite.lists.TaxonList.TaxonListWindow.ibeam;
					endTell;
					showPage 1;
				endTell;
				showWindow;
				getEmployee #mesquite.lists.ColorTaxon.ColorTaxon;
				tell It;
					setColor Red;
					removeColor off;
				endTell;
				getEmployee #mesquite.lists.TaxonListAnnotPanel.TaxonListAnnotPanel;
				tell It;
					togglePanel off;
				endTell;
			endTell;
		endTell;
		getEmployee  #mesquite.trees.ManageTrees.ManageTrees;
		tell It;
			showTrees 0 #mesquite.lists.TreesList.TreesList;
			tell It;
				setTreeBlock 1;
				getWindow;
				tell It;
					newAssistant  #mesquite.lists.NumForTreeList.NumForTreeList;
				tell It;
					suppress;
					setValueTask  #mesquite.trees.NumberOfTaxa.NumberOfTaxa;
					desuppress;
				endTell;
					newAssistant  #mesquite.lists.TreeListRooted.TreeListRooted;
					newAssistant  #mesquite.lists.TreeListPolys.TreeListPolys;
					newAssistant  #mesquite.lists.TreeListPolyAssumption.TreeListPolyAssumption;
					setExplanationSize 30;
					setAnnotationSize 20;
					setFontIncAnnot 0;
					setFontIncExp 0;
					setSize 1728 895;
					setLocation -8 -8;
					setFont SanSerif;
					setFontSize 10;
					getToolPalette;
					tell It;
					endTell;
				endTell;
				showWindow;
			endTell;
		endTell;
		getEmployee  #mesquite.trees.BasicTreeWindowCoord.BasicTreeWindowCoord;
		tell It;
			makeTreeWindow #8253403486177404808  #mesquite.trees.BasicTreeWindowMaker.BasicTreeWindowMaker;
			tell It;
				suppressEPCResponse;
				setTreeSource  #mesquite.trees.StoredTrees.StoredTrees;
				tell It;
					setTreeBlock 1;
					toggleUseWeights off;
				endTell;
				setAssignedID 946.1360858293800.8535566858475297294;
				getTreeWindow;
				tell It;
					setExplanationSize 30;
					setAnnotationSize 20;
					setFontIncAnnot 0;
					setFontIncExp 0;
					setSize 1728 895;
					setLocation -8 -8;
					setFont SanSerif;
					setFontSize 10;
					getToolPalette;
					tell It;
						setTool mesquite.trees.BasicTreeWindowMaker.BasicTreeWindow.arrow;
					endTell;
					getTreeDrawCoordinator #mesquite.trees.BasicTreeDrawCoordinator.BasicTreeDrawCoordinator;
				tell It;
					suppress;
					setTreeDrawer  #mesquite.trees.SquareTree.SquareTree;
					tell It;
						setNodeLocs #mesquite.trees.NodeLocsStandard.NodeLocsStandard;
						tell It;
							branchLengthsToggle on;
							toggleScale off;
							toggleBroadScale off;
							toggleCenter on;
							toggleEven on;
						endTell;
						setEdgeWidth 4;
						orientRight;
						setCornerMode Right_Angle  50;
					endTell;
					setBackground White;
					setBranchColor Black;
					showNodeNumbers off;
					showBranchColors on;
					labelBranchLengths off;
					centerBrLenLabels on;
					showBrLensUnspecified on;
					showBrLenLabelsOnTerminals on;
					setBrLenLabelColor 0 0 255;
					setNumBrLenDecimals 6;
					desuppress;
					getEmployee #mesquite.trees.BasicDrawTaxonNames.BasicDrawTaxonNames;
					tell It;
						setFontSize 14;
						setColor Black;
						toggleColorPartition off;
						toggleShadePartition off;
						toggleShowFootnotes on;
						toggleNodeLabels on;
						toggleCenterNodeNames off;
						toggleShowNames on;
						namesAngle ?;
					endTell;
				endTell;
					setTreeNumber 2;
					setDrawingSizeMode 0;
					toggleLegendFloat on;
					scale 0;
					toggleTextOnTree off;
					showWindow;
					newWindowAssistant  #mesquite.trees.MirrorTreeWindowMaker.MirrorTreeWindowMaker;
				tell It;
					getWindow;
					tell It;
						setExplanationSize 30;
						setAnnotationSize 0;
						setFontIncAnnot 0;
						setFontIncExp 0;
						setSize 1728 915;
						setLocation -8 -8;
						setFont SanSerif;
						setFontSize 10;
						getToolPalette;
						tell It;
						endTell;
					endTell;
					getTreeDrawCoordinator #mesquite.trees.BasicTreeDrawCoordinator.BasicTreeDrawCoordinator;
					tell It;
						suppress;
						setTreeDrawer  #mesquite.trees.SquareTree.SquareTree;
						tell It;
							setNodeLocs #mesquite.trees.NodeLocsStandard.NodeLocsStandard;
							tell It;
								branchLengthsToggle off;
								toggleScale on;
								toggleBroadScale off;
								toggleCenter on;
								toggleEven on;
							endTell;
							setEdgeWidth 6;
							orientLeft;
							setCornerMode Right_Angle  50;
						endTell;
						setBackground White;
						setBranchColor Black;
						showNodeNumbers off;
						showBranchColors on;
						labelBranchLengths off;
						centerBrLenLabels on;
						showBrLensUnspecified on;
						showBrLenLabelsOnTerminals on;
						setBrLenLabelColor 0 0 255;
						setNumBrLenDecimals 6;
						desuppress;
						getEmployee #mesquite.trees.BasicDrawTaxonNames.BasicDrawTaxonNames;
						tell It;
							setColor Black;
							toggleColorPartition on;
							toggleShadePartition off;
							toggleShowFootnotes on;
							toggleNodeLabels on;
							toggleCenterNodeNames off;
							toggleShowNames on;
							namesAngle ?;
						endTell;
					endTell;
					showWindow;
					getEmployee #mesquite.ornamental.ColorTreeByPartition.ColorTreeByPartition;
					tell It;
						colorByPartition off;
					endTell;
					getEmployee #mesquite.ornamental.DrawTreeAssocDoubles.DrawTreeAssocDoubles;
					tell It;
						setOn on;
						toggleShow consensusFrequency;
						setDigits 4;
						writeAsPercentage off;
						toggleCentred on;
						toggleHorizontal on;
						toggleWhiteEdges on;
						setFontSize 10;
						setOffset 0  0;
					endTell;
					getEmployee #mesquite.ornamental.DrawTreeAssocStrings.DrawTreeAssocStrings;
					tell It;
						setOn on;
						toggleCentred on;
						toggleHorizontal on;
						setFontSize 10;
						setOffset 0  0;
					endTell;
				endTell;
					newWindowAssistant  #mesquite.pdap.PDAPDiagnosticChart.PDAPDiagnosticChart;
				tell It;
					quiet;
					getCharacterSource  #mesquite.charMatrices.CharSrcCoordObed.CharSrcCoordObed;
					tell It;
						setCharacterSource #mesquite.charMatrices.StoredCharacters.StoredCharacters;
						tell It;
							setDataSet #1665143693343505611;
						endTell;
					endTell;
					toggleShowLegend on;
					toggleTreeLabels off;
					toggleDFQueryDone off;
					toggleVhQueryDone off;
					toggleIgnoreRootTritomies off;
					setDFReduction 0;
					setWidth1 0.95;
					setWidth2 0.9;
					setScreen 9;
					setX 1;
					setY 2;
					getWindow;
					tell It;
						setExplanationSize 30;
						setAnnotationSize 20;
						setFontIncAnnot 0;
						setFontIncExp 0;
						setSize 1728 895;
						setLocation -8 -8;
						setFont SanSerif;
						setFontSize 10;
						getToolPalette;
						tell It;
						endTell;
						getLegend;
						tell It;
							setBounds 0 0 142 69;
							setOffsetX 0;
							setOffsetY 0;
						endTell;
					endTell;
					toggleSpotNames on;
					showWindow;
					resume;
					getEmployee #mesquite.charts.Scattergram.Scattergram;
					tell It;
						markerSize 10;
						toggleJoin off;
						toggleShowDots on;
						movingWindowSize 1;
						sumByBlocks off;
							newAssistant  #mesquite.pdap.ScatterOriDiagnostics.ScatterOriDiagnostics;
						tell It;
							toggleShowLines on;
							getEmployee #mesquite.pdap.FICReport.FICReport;
							tell It;
								getEmployee #mesquite.pdap.FelsContrWithChar.FelsContrWithChar;
								tell It;
									setItem 0;
								endTell;
							endTell;
						endTell;
					endTell;
					getEmployee #mesquite.pdap.FelsContrWithChar.FelsContrWithChar;
					tell It;
						setItem 0;
					endTell;
					getEmployee #mesquite.pdap.ContrastResiduals.ContrastResiduals;
					tell It;
						getCharacterSource ;
						setCharacterA 1;
						setCharacterB 2;
					endTell;
				endTell;
				endTell;
				desuppressEPCResponse;
				getEmployee #mesquite.trees.ColorBranches.ColorBranches;
				tell It;
					setColor Red;
					removeColor off;
				endTell;
				getEmployee #mesquite.ornamental.BranchNotes.BranchNotes;
				tell It;
					setAlwaysOn off;
				endTell;
				getEmployee #mesquite.ornamental.ColorTreeByPartition.ColorTreeByPartition;
				tell It;
					colorByPartition off;
				endTell;
				getEmployee #mesquite.ornamental.DrawTreeAssocDoubles.DrawTreeAssocDoubles;
				tell It;
					setOn on;
					setDigits 4;
					writeAsPercentage off;
					toggleCentred on;
					toggleHorizontal on;
					toggleWhiteEdges on;
					setFontSize 10;
					setOffset 0  0;
				endTell;
				getEmployee #mesquite.ornamental.DrawTreeAssocStrings.DrawTreeAssocStrings;
				tell It;
					setOn on;
					toggleCentred on;
					toggleHorizontal on;
					setFontSize 10;
					setOffset 0  0;
				endTell;
				getEmployee #mesquite.trees.TreeInfoValues.TreeInfoValues;
				tell It;
					panelOpen false;
				endTell;
			endTell;
		endTell;
		getEmployee  #mesquite.charMatrices.BasicDataWindowCoord.BasicDataWindowCoord;
		tell It;
			showDataWindow #1226131507317593100 #mesquite.charMatrices.BasicDataWindowMaker.BasicDataWindowMaker;
			tell It;
				getWindow;
				tell It;
					setExplanationSize 30;
					setAnnotationSize 20;
					setFontIncAnnot 0;
					setFontIncExp 0;
					setSize 1728 895;
					setLocation -8 -8;
					setFont SanSerif;
					setFontSize 10;
					getToolPalette;
					tell It;
					endTell;
					setTool mesquite.charMatrices.BasicDataWindowMaker.BasicDataWindow.arrow;
					colorCells  #mesquite.charMatrices.ColorByState.ColorByState;
				tell It;
					setStateLimit 9;
					toggleUniformMaximum on;
				endTell;
					colorRowNames  #mesquite.charMatrices.TaxonGroupColor.TaxonGroupColor;
					colorColumnNames  #mesquite.charMatrices.CharGroupColor.CharGroupColor;
					colorText  #mesquite.charMatrices.NoColor.NoColor;
					setBackground White;
					toggleShowNames on;
					toggleShowTaxonNames on;
					toggleTight off;
					toggleThinRows off;
					toggleShowChanges off;
					toggleSeparateLines off;
					toggleShowStates on;
					toggleAutoWCharNames off;
					toggleAutoTaxonNames off;
					toggleShowDefaultCharNames off;
					toggleConstrainCW on;
					toggleBirdsEye off;
					toggleShowPaleGrid off;
					toggleShowPaleCellColors off;
					togglePaleInapplicable on;
					toggleShowBoldCellText off;
					toggleAllowAutosize off;
					toggleColorsPanel off;
					toggleLinkedScrolling on;
					toggleScrollLinkedTables off;
				endTell;
				getWindow;
				tell It;
					forceAutosize;
				endTell;
				hideWindow;
				getEmployee #mesquite.charMatrices.ColorCells.ColorCells;
				tell It;
					setColor Red;
					removeColor off;
				endTell;
				getEmployee #mesquite.categ.StateNamesStrip.StateNamesStrip;
				tell It;
					showStrip off;
				endTell;
				getEmployee #mesquite.charMatrices.AnnotPanel.AnnotPanel;
				tell It;
					togglePanel off;
				endTell;
				getEmployee #mesquite.charMatrices.CharReferenceStrip.CharReferenceStrip;
				tell It;
					showStrip off;
				endTell;
				getEmployee #mesquite.charMatrices.QuickKeySelector.QuickKeySelector;
				tell It;
					autotabOff;
				endTell;
				getEmployee #mesquite.charMatrices.SelSummaryStrip.SelSummaryStrip;
				tell It;
					showStrip off;
				endTell;
				getEmployee #mesquite.align.AlignToDropped.AlignToDropped;
				tell It;
					gapCosts 8 3 2 2;
					subCosts  10 5 10 10 10 5 5 10 10 10 5 10;
				endTell;
				getEmployee #mesquite.molec.ColorByAA.ColorByAA;
				tell It;
					emphasizeDegeneracy off;
				endTell;
				getEmployee #mesquite.molec.SequenceInfoEditor.SequenceInfoEditor;
				tell It;
					panelOpen false;
				endTell;
			endTell;
			showDataWindow #1665143693343505611 #mesquite.charMatrices.BasicDataWindowMaker.BasicDataWindowMaker;
			tell It;
				getWindow;
				tell It;
					getTable;
					tell It;
						rowNamesWidth 170;
					endTell;
					setExplanationSize 30;
					setAnnotationSize 20;
					setFontIncAnnot 0;
					setFontIncExp 0;
					setSize 1728 895;
					setLocation -8 -8;
					setFont SanSerif;
					setFontSize 10;
					getToolPalette;
					tell It;
						setTool mesquite.charMatrices.BasicDataWindowMaker.BasicDataWindow.ibeam;
					endTell;
					setActive;
					setTool mesquite.charMatrices.BasicDataWindowMaker.BasicDataWindow.ibeam;
					colorCells  #mesquite.charMatrices.NoColor.NoColor;
					colorRowNames  #mesquite.charMatrices.TaxonGroupColor.TaxonGroupColor;
					colorColumnNames  #mesquite.charMatrices.CharGroupColor.CharGroupColor;
					colorText  #mesquite.charMatrices.NoColor.NoColor;
					setBackground White;
					toggleShowNames on;
					toggleShowTaxonNames on;
					toggleTight off;
					toggleThinRows off;
					toggleShowChanges on;
					toggleSeparateLines off;
					toggleShowStates on;
					toggleAutoWCharNames on;
					toggleAutoTaxonNames off;
					toggleShowDefaultCharNames off;
					toggleConstrainCW on;
					toggleBirdsEye off;
					toggleShowPaleGrid off;
					toggleShowPaleCellColors off;
					togglePaleInapplicable on;
					toggleShowBoldCellText off;
					toggleAllowAutosize on;
					toggleColorsPanel off;
					toggleLinkedScrolling on;
					toggleScrollLinkedTables off;
				endTell;
				showWindow;
				getWindow;
				tell It;
					forceAutosize;
				endTell;
				getEmployee #mesquite.charMatrices.ColorByState.ColorByState;
				tell It;
					setStateLimit 9;
					toggleUniformMaximum on;
				endTell;
				getEmployee #mesquite.charMatrices.ColorCells.ColorCells;
				tell It;
					setColor Red;
					removeColor off;
				endTell;
				getEmployee #mesquite.charMatrices.AnnotPanel.AnnotPanel;
				tell It;
					togglePanel off;
				endTell;
				getEmployee #mesquite.charMatrices.CharReferenceStrip.CharReferenceStrip;
				tell It;
					showStrip off;
				endTell;
				getEmployee #mesquite.charMatrices.SelSummaryStrip.SelSummaryStrip;
				tell It;
					showStrip off;
				endTell;
				getEmployee #mesquite.cont.ItemsEditorForInfoPanel.ItemsEditorForInfoPanel;
				tell It;
					panelOpen false;
				endTell;
			endTell;
		endTell;
		endTell;
end;
